# Supplementary material for: A Single Dose of Nitrate Increases Resilience Against Acidification Derived From Sugar Fermentation by the Oral Microbiome
Source: Front Cell Infect Microbiol. 2021 Jun 3;11:692883. doi: 10.3389/fcimb.2021.692883 (PMC8238012; doi:10.3389/fcimb.2021.692883)
Supplement: Supplementary file 6 [file Table_1.xlsx]

## Sheet: Participants
Rosier et al. (2021). A single dose of nitrate increases resilience against acidification derived from sugar fermentation by the oral microbiome. Corresponding authors: mira_ale@gva.es and rosier_bob@gva.es
Participant information
Donors	Study	Gender	Age	Current smoker	Caries ICDAS ≤2	Caries ICDAS >2	Healthy fillings	Missing wisdom teeth	Missing other teeth	DMFS-0*
1	1	Female	39	No	0	0	0	4	0	Yes
2	1	Female	49	No	1	0	1	2	0	No
3	1	Male	40	No	0	0	5	4	1	No
4	1	Female	33	Yes	1	0	4	2	0	No
5	1	Female	29	No	0	0	8	4	0	No
6	1	Female	32	No	0	0	1	3	0	No
7	1	Female	48	No	0	0	7	4	0	No
8	1	Male	25	No	1	0	0	0	0	Yes
9	1	Male	38	No	0	0	0	1	0	Yes
10	1	Male	48	No	0	0	0	4	0	Yes
11	1	Male	60	No	0	0	4	1	3	No
12	1	Female	25	Yes	1	0	2	4	0	No
13	2	Male	28	No	Not determined*
14	2	Male	25	No	Not determined*
15	2	Female	30	Yes	Not determined*
16	2	Female	46	Yes	Not determined*
17	2	Female	24	No	Not determined*
18	2	Male	31	No	Not determined*
19	3	Male	29	No	Not determined*
20	3	Female	25	No	Not determined*
21	3	Female	29	Yes	Not determined*
22	3	Male	33	No	Not determined*
23	3	Male	25	No	Not determined*
24	3	Female	26	No	Not determined*
*Individuals 13-24 reported not to have active caries during their last dental visit at their personal dentist
*DMFS-0: no decayed, missing or filled surfaces (decayed was considered ICDAS >2)

## Sheet: Data_S1
Rosier et al. (2021). A single dose of nitrate increases resilience against acidification derived from sugar fermentation by the oral microbiome. Corresponding authors: mira_ale@gva.es and rosier_bob@gva.es
Data study 1 (n = 12): nitrate-rich supplement versus placebo (at baseline and 2 h after intake)
Donor	Day	pH 0h			pH 2h			Nitrate (mg/l) 0h		Nitrate (mg/l) 2h		Nitrite (mg/l) 0h		Nitrite (mg/l) 2h		Ammonium (mg/l) 0h		Ammonium (mg/l) 2h		Lactate (mg/l) 0h		Lactate (mg/l) 2h
		pre-sucr.	post-sucr.	delta	pre-sucr.	post-sucr.	delta	pre-sucr.	post-sucr.	pre-sucr.	post-sucr.	pre-sucr.	post-sucr.	pre-sucr.	post-sucr.	pre-sucr.	post-sucr.	pre-sucr.	post-sucr.	pre-sucr.	post-sucr.	pre-sucr.	post-sucr.
1	Active supplement	7.5	6.9	-0.6	7.5	6.9	-0.6	0	32.5	40	85	9	6	40.5	21.5	113.87	60.42	152.95	90.51	23.9275	63.9037	10.0643	69.7334
2	Active supplement	6.9	6.95	0.05	6.8	7.05	0.25	25	20	75	50	7	5	15	11.5	78.5	68.44	38.67	28.71	12.9626	37.493	17.5798	53.61
3	Active supplement	6.8	6.3	-0.5	6.9	6.7	-0.2	20	15	35	65	14	4	51	17.5	134.75	68.87	135.24	58.59	22.5165	63.424	19.1813	64.2471
4	Active supplement	7	5.9	-1.1	7.1	6.2	-0.9	25	25	25	0	13.5	8	31.5	18	72.26	82.38	100.03	140.24	13.2363	64.602	9.1115	72.2244
5	Active supplement	7	6.6	-0.4	7.1	6.65	-0.45	0	15	0	0	6	9	49.5	25.5	170.66	51.64	182.17	117.31	2.02005	68.3311	3.65515	80.0843
6	Active supplement	6.7	6.2	-0.5	7.2	6.5	-0.7	35	0	0	0	14	8.5	42.5	14	107.19	122.59	165.49	121.35	9.54312	80.839	2.99395	64.6245
7	Active supplement	7.1	5.9	-1.2	7.3	6.1	-1.2	0	15	100	75	10	4	48	19.5	193.37	86.09	309.21	97.5	14.111	82.879	14.102	83.0452
8	Active supplement	7.3	7.4	0.1	7.5	7.5	0	25	25	85	50	5.5	4	14	9	20.05	16.71	39.15	24.14	9.03788	61.5336	6.62296	55.5823
9	Active supplement	7.8	7.3	-0.5	7.5	7.4	-0.1	0	0	70	25	6.5	6.5	26.5	16.5	284.66	215.44	137.61	191.92	9.59863	35.8222	16.7035	52.6459
10	Active supplement	6.2	6.4	0.2	6.5	6.8	0.3	190	135	210	160	3	3.5	7	7.5	0	0	0	0	9.92845	9.92717	6.72612	11.931
11	Active supplement	7.6	7.1	-0.5	7.6	6.9	-0.7	80	40	90	40	13	6.5	41.5	15	87.33	71.45	109.99	86.2	4.6467	75.0126	2.91925	75.7338
12	Active supplement	7.3	6.7	-0.6	7.4	6.5	-0.9	0	0	90	85	3	0	17.5	13.5	36.41	39.26	36.57	50.57	10.3322	63.7037	6.77403	59.4923
1	Placebo supplement	7.3	7	-0.3	7.2	7	-0.2	45	35	35	25	6	5	6	3.5	29.2	34.26	76.13	41.79	27.3793	79.4497	11.8169	86.3107
2	Placebo supplement	7.1	6.7	-0.4	7.3	6.7	-0.6	45	50	17.5	30	9	7	4.5	3.5	112.68	66.88	90.24	58.05	13.6411	38.7074	3.95808	65.0984
3	Placebo supplement	7	5.9	-1.1	6.9	5.6	-1.3	0	0	0	0	15.5	9	8	5	260.76	163.55	108.54	104.18	7.73071	69.0163	4.83146	95.6067
4	Placebo supplement	6.8	6.1	-0.7	lost	6	lost	22.5	20	lost	0	7.5	3.5	lost	3.5	88.03	52.61	lost	75.7	10.8262	67.238	lost	64.7716
5	Placebo supplement	7.1	6.95	-0.15	6.95	6.65	-0.3	45	40	40	20	15.5	9	11	7	42.81	27.64	70.27	51.27	5.18542	55.9338	4.60291	72.5669
6	Placebo supplement	6.7	6.4	-0.3	6.8	6.7	-0.1	50	30	35	20	13	8	12.5	8	72.53	52.72	75.38	72.85	14.0041	73.3062	9.58562	47.9077
7	Placebo supplement	7.25	6.4	-0.85	7.05	5.65	-1.4	0	0	0	0	0	3.5	0	3	263.13	133.14	233.58	102.08	9.07587	82.6833	6.11553	83.1894
8	Placebo supplement	7.1	7	-0.1	7.4	7.2	-0.2	35	25	30	30	5.5	0	3.5	4	47.93	25.16	30.97	34.69	8.56149	66.5126	7.25119	76.4666
9	Placebo supplement	7.3	7.2	-0.1	7.5	7.2	-0.3	0	0	0	0	0	0	0	0	308.08	255.06	266.04	207.85	6.18521	71.619	8.47301	76.8092
10	Placebo supplement	6.7	6.5	-0.2	6.6	7.1	0.5	85	75	75	45	0	2.5	4	3.5	0	0	0	0	6.49082	7.09768	5.70663	13.0279
11	Placebo supplement	7.2	6.9	-0.3	7.4	6.5	-0.9	35	0	0	0	6	4.5	7.5	4.5	69.41	65.8	139.6	82	3.37027	77.2188	3.48554	82.6781
12	Placebo supplement	7.1	6.5	-0.6	7.1	6.2	-0.9	30	20	0	0	7	4.5	7.5	5	37.65	46.8	58.8	58.42	7.76738	60.596	5.6488	70.7008

## Sheet: Data_S2
Rosier et al. (2021). A single dose of nitrate increases resilience against acidification derived from sugar fermentation by the oral microbiome. Corresponding authors: mira_ale@gva.es and rosier_bob@gva.es
Data study 2 (n = 12): concentrated nitrate-rich supplement (1 h after intake) versus baseline (0h)
Donor	pH 0h			pH 1h			Nitrate (mg/l) 0h		Nitrate (mg/l) 1h		Nitrite (mg/l) 0h		Nitrite (mg/l) 1h		Ammonium (mg/l) 0h		Ammonium (mg/l) 1h		Lactate (mg/l) 0h		Lactate (mg/l) 1h
	pre-sucr.	post-sucr.	delta	pre-sucr.	post-sucr.	delta	pre-sucr.	post-sucr.	pre-sucr.	post-sucr.	pre-sucr.	post-sucr.	pre-sucr.	post-sucr.	pre-sucr.	post-sucr.	pre-sucr.	post-sucr.	pre-sucr.	post-sucr.	pre-sucr.	post-sucr.
13	6.9	6.7	-0.2	7.095	6.995	-0.1	320	200	700	580	37	20	52	74	86.1459	52.7727	50.8349	54.8182	5.59721	23.4186	2.6564	36.5814
14	7.2	6.7	-0.5	7.105	7.005	-0.1	260	150	470	280	0	0	42	60	22.4677	14.9856	23.9211	13.8014	8.08999	24.2769	7.89645	19.6843
15	6.7	6.1	-0.6	6.6	6.1	-0.5	0	0	350	230	6	0	18	102	42.1148	22.0371	57.0789	57.6711	36.2367	50.8378	40.6001	47.4594
16	7	6.9	-0.1	7.2	7.3	0.1	40	0	450	360	5	0	51	69	3.73565	10.3026	18.6998	8.58014	40.426	52.9123	41.3079	23.235
17	7.3	7.2	-0.1	7.3	7.2	-0.1	0	0	440	340	6	0	46	62	36.1938	28.3888	41.738	35.5478	9.75221	50.229	11.9865	52.1261
18	6.6	5.9	-0.7	6.5	5.8	-0.7	100	0	870	540	25	13	111	62	37.701	37.8086	78.6639	32.6411	9.26198	67.2691	13.8315	68.3492

## Sheet: Data_S3
Rosier et al. (2021). A single dose of nitrate increases resilience against acidification derived from sugar fermentation by the oral microbiome. Corresponding authors: mira_ale@gva.es and rosier_bob@gva.es
Data study 3 (n = 6): nitrate-rich supplement versus water (at baseline and 4 h after intake)
Donor	Day	pH 0h			pH 4h			Nitrate (mg/l) 0h		Nitrate (mg/l) 4h		Nitrite (mg/l) 0h		Nitrite (mg/l) 4h		Ammonium (mg/l) 0h		Ammonium (mg/l) 4h		Lactate (mg/l) 0h		Lactate (mg/l) 4h		Rothia (cells/ml saliva)
		pre-sucr.	post-sucr.	delta	pre-sucr.	post-sucr.	delta	pre-sucr.	post-sucr.	pre-sucr.	post-sucr.	pre-sucr.	post-sucr.	pre-sucr.	post-sucr.	pre-sucr.	post-sucr.	pre-sucr.	post-sucr.	pre-sucr.	post-sucr.	pre-sucr.	post-sucr.	0h (pre-sucr.)	4h (pre-sucr.)	4h - 0h
19	Active supplement	7	6.4	-0.6	7.3	7.5	0.2	30	30	70	25	10	14	16.5	10	40.45	51.8	37.97	33.23	14.0356	10.7396	4.09043	44.4833	4509545	19678661	15169116
20	Active supplement	7.8	7.1	-0.7	7.8	7.4	-0.4	20	20	60	40	8	6	18.5	14.5	83.67	69.3	51.8	46.53	8.90286	60.4109	2.76422	48.2733	2597776	13027257	10429481
21	Active supplement	6.1	5.4	-0.7	6.6	5.2	-1.4	15	0	35	30	11	9.5	18	10	23.54	23.71	92.5	59.5	12.8343	67.5277	4.32097	67.8394	422256	4156676	3.73442e+06
22	Active supplement	7.4	6.8	-0.6	7.5	7.4	-0.1	0	0	25	25	6.5	6.5	10	6	70	71.24	98.15	39.21	38.3417	56.7662	32.286	42.84	8443621	24928573	16484952
23	Active supplement	6.3	6.2	-0.1	7.2	6.5	-0.7	0	20	40	55	16.5	10	24.5	14.5	52.34	29.25	29.84	23.01	53.4573	67.91	42.977	56.2551	17197485	46098580	28901095
24	Active supplement	7.3	7.2	-0.1	7.5	7.2	-0.3	15	0	45	20	7	3	16	7.5	26.4	6.21	57.35	25.37	10.3775	47.345	7.1417	65.1663	707965	8553097	7.84513e+06
19	Water	7.1	6.6	-0.5	7.2	6.5	-0.7	45	55	30	25	6.5	5.5	3.5	3	57.29	32.26	70.48	45.13	7.3307	25.3782	5.72202	65.5895	40865375	52911815	12046440
20	Water	7.5	7.1	-0.4	7.5	7.3	-0.2	40	45	40	35	8	7	9	6	56	34.53	60.04	42.76	8.02823	60.6154	5.78061	54.2843	13638500	22955345	9316845
21	Water	6	5.2	-0.8	6.3	5.3	-1	30	35	20	25	0	0	0	0	16.22	18.16	44.64	23.33	10.056	90.0348	8.22657	87.5408	2459308	7121797	4662489
22	Water	7.6	7.4	-0.2	7.9	6.9	-1	0	0	0	0	4.5	4	3	0	33.88	52.29	22.41	81.25	8.36486	39.1652	9.35241	80.5469	28738887	29515630	776743
23	Water	6.4	6.1	-0.3	6.9	6.4	-0.5	20	15	0	0	4.5	0	4	3	50.78	25.64	47.55	35.49	14.9148	68.9091	17.1282	71.5959	81820414	93088069	11267655
24	Water	7.1	7	-0.1	7.3	7	-0.3	20	25	25	15	4	3.5	4	3	4.22	0	0	13.86	11.6317	35.24	7.13767	68.215	5075810	2434581	-2641229

## Sheet: Correl_S1
Rosier et al. (2021). A single dose of nitrate increases resilience against acidification derived from sugar fermentation by the oral microbiome. Corresponding authors: mira_ale@gva.es and rosier_bob@gva.es
Correlations study 1 (n = 12): nitrate-rich supplement versus placebo (2 h after intake)
Parameter	Day		pH 2h pre-sucr.	pH 2h post-sucr.	pH delta	Nitrate 2h pre-sucr.	Nitrate 2h post-sucr.	Nitrite 2h pre-sucr.	Nitrite 2h post-sucr.	Ammonium 2h pre-sucr.	Ammonium 2h post-sucr.	Lactate 2h pre-sucr.	Lactate 2h post-sucr.
pH 2h pre-sucr.	Supplement day	Correlation Coefficient	1	0.300889	-0.341598	0.122126	-0.0784315	0.0317473	0.158736	0.246923	0.246923	-0.310418	0.239868
		Sig. (2-tailed)		0.34194	0.277152	0.705354	0.808559	0.921977	0.62219	0.439104	0.439104	0.3261	0.452703
		N	12	12	12	12	12	12	12	12	12	12	12
	Placebo day	Correlation Coefficient	1	0.350115	-0.201837	-0.483808	-0.194491	-0.478262	-0.451632	0.423691	0.209568	-0.0318907	0.318907
		Sig. (2-tailed)		0.291179	0.551743	0.131604	0.566607	0.136744	0.16318	0.194089	0.536272	0.92584	0.339136
		N	11	11	11	11	11	11	11	11	11	11	11
	Both	Correlation Coefficient	1	0.303937	-0.236028	0.0307864	0.0345491	0.122516	0.136037	0.363732	0.32398	-0.087433	0.246402
		Sig. (2-tailed)		0.158552	0.27826	0.889098	0.875641	0.577591	0.535972	0.087985	0.131523	0.691595	0.257052
		N	23	23	23	23	23	23	23	23	23	23	23
pH 2h post-sucr.	Supplement day	Correlation Coefficient	0.300889	1	.766**	0.135563	0.07447	-0.484214	-0.400002	-0.3193	-0.347371	0.0736847	-.589*
		Sig. (2-tailed)	0.34194		0.00368395	0.674428	0.818082	0.11067	0.197614	0.311704	0.268581	0.819973	0.0436813
		N	12	12	12	12	12	12	12	12	12	12	12
	Placebo day	Correlation Coefficient	0.350115	1	.800**	0.482516	.658*	-0.424312	-0.248691	-0.287674	-0.498249	0.497722	-0.270177
		Sig. (2-tailed)	0.291179		0.00311029	0.132791	0.0199972	0.193366	0.435729	0.391004	0.0992247	0.119255	0.395717
		N	11	12	11	11	12	11	12	11	12	11	12
	Both	Correlation Coefficient	0.303937	1	.827**	0.378335	.439*	-0.176996	-0.0233778	-0.325652	-0.343145	0.303272	-.413*
		Sig. (2-tailed)	0.158552		1.15578e-06	0.0750612	0.0320194	0.419139	0.913656	0.129429	0.100673	0.159511	0.0447296
		N	23	24	23	23	24	23	24	23	24	23	24
pH delta	Supplement day	Correlation Coefficient	-0.341598	.766**	1	0.0862676	0.157805	-0.49474	-0.512284	-0.431582	-0.501757	0.168422	-.754**
		Sig. (2-tailed)	0.277152	0.00368395		0.789793	0.62426	0.102008	0.0886004	0.161238	0.0964926	0.600805	0.00458047
		N	12	12	12	12	12	12	12	12	12	12	12
	Placebo day	Correlation Coefficient	-0.201837	.800**	1	.830**	.753**	0.0574714	0.07176	-.609*	-.659*	0.508021	-0.576673
		Sig. (2-tailed)	0.551743	0.00311029		0.00156352	0.00752276	0.866709	0.833927	0.046871	0.0274092	0.110611	0.063285
		N	11	11	11	11	11	11	11	11	11	11	11
	Both	Correlation Coefficient	-0.236028	.827**	1	.436*	.421*	-0.121401	-0.0668326	-.539**	-.547**	0.339954	-.682**
		Sig. (2-tailed)	0.27826	1.15578e-06		0.0374875	0.0457146	0.581086	0.761903	0.00794384	0.00696705	0.112483	0.000338986
		N	23	23	23	23	23	23	23	23	23	23	23
Nitrate 2h pre-sucr.	Supplement day	Correlation Coefficient	0.122126	0.135563	0.0862676	1	.718**	-0.512284	-0.501757	-0.46667	-.607*	0.0280703	-0.26316
		Sig. (2-tailed)	0.705354	0.674428	0.789793		0.00853072	0.0886004	0.0964926	0.126163	0.0363396	0.930993	0.408574
		N	12	12	12	12	12	12	12	12	12	12	12
	Placebo day	Correlation Coefficient	-0.483808	0.482516	.830**	1	.824**	0.235256	0.217554	-.693*	-.803**	0.234185	-0.535279
		Sig. (2-tailed)	0.131604	0.132791	0.00156352		0.00182965	0.486201	0.520481	0.0180686	0.0029245	0.488248	0.089726
		N	11	11	11	11	11	11	11	11	11	11	11
	Both	Correlation Coefficient	0.0307864	0.378335	.436*	1	.870**	0.250594	0.330688	-.434*	-.519*	0.355879	-.508*
		Sig. (2-tailed)	0.889098	0.0750612	0.0374875		7.13263e-08	0.248785	0.123264	0.0387651	0.0110888	0.0955872	0.013338
		N	23	23	23	23	23	23	23	23	23	23	23
Nitrate 2h post-sucr.	Supplement day	Correlation Coefficient	-0.0784315	0.07447	0.157805	.718**	1	-0.346309	-0.289769	-0.395782	-.686*	0.307438	-0.318039
		Sig. (2-tailed)	0.808559	0.818082	0.62426	0.00853072		0.270145	0.360936	0.202827	0.01386	0.33101	0.313726
		N	12	12	12	12	12	12	12	12	12	12	12
	Placebo day	Correlation Coefficient	-0.194491	.658*	.753**	.824**	1	-0.101078	0.0114645	-.671*	-.869**	0.148531	-0.419696
		Sig. (2-tailed)	0.566607	0.0199972	0.00752276	0.00182965		0.767452	0.971792	0.0238662	0.00023959	0.662943	0.174387
		N	11	12	11	11	12	11	12	11	12	11	12
	Both	Correlation Coefficient	0.0345491	.439*	.421*	.870**	1	0.219411	0.334787	-0.398279	-.576**	.436*	-.471*
		Sig. (2-tailed)	0.875641	0.0320194	0.0457146	7.13263e-08		0.314462	0.109799	0.0597957	0.00322403	0.0375104	0.0202346
		N	23	24	23	23	24	23	24	23	24	23	24
Nitrite 2h pre-sucr.	Supplement day	Correlation Coefficient	0.0317473	-0.484214	-0.49474	-0.512284	-0.346309	1	.769**	.804**	0.524476	0.027972	.748**
		Sig. (2-tailed)	0.921977	0.11067	0.102008	0.0886004	0.270145		0.00344645	0.00161477	0.0800194	0.931234	0.00512408
		N	12	12	12	12	12	12	12	12	12	12	12
	Placebo day	Correlation Coefficient	-0.478262	-0.424312	0.0574714	0.235256	-0.101078	1	.926**	-0.242012	-0.00913252	-0.246578	-0.127855
		Sig. (2-tailed)	0.136744	0.193366	0.866709	0.486201	0.767452		4.25813e-05	0.473392	0.97874	0.46482	0.707934
		N	11	11	11	11	11	11	11	11	11	11	11
	Both	Correlation Coefficient	0.122516	-0.176996	-0.121401	0.250594	0.219411	1	.950**	0.32534	0.31644	0.132477	-0.124073
		Sig. (2-tailed)	0.577591	0.419139	0.581086	0.248785	0.314462		4.82298e-12	0.129817	0.141271	0.546795	0.572728
		N	23	23	23	23	23	23	23	23	23	23	23
Nitrite 2h post-sucr.	Supplement day	Correlation Coefficient	0.158736	-0.400002	-0.512284	-0.501757	-0.289769	.769**	1	.790**	.678*	0.153846	.762**
		Sig. (2-tailed)	0.62219	0.197614	0.0886004	0.0964926	0.360936	0.00344645		0.00222314	0.0153173	0.633091	0.00395045
		N	12	12	12	12	12	12	12	12	12	12	12
	Placebo day	Correlation Coefficient	-0.451632	-0.248691	0.07176	0.217554	0.0114645	.926**	1	-0.418418	-0.164024	-0.234498	-0.149761
		Sig. (2-tailed)	0.16318	0.435729	0.833927	0.520481	0.971792	4.25813e-05		0.200289	0.61048	0.487648	0.642248
		N	11	12	11	11	12	11	12	11	12	11	12
	Both	Correlation Coefficient	0.136037	-0.0233778	-0.0668326	0.330688	0.334787	.950**	1	0.252845	0.269617	0.219144	-0.173023
		Sig. (2-tailed)	0.535972	0.913656	0.761903	0.123264	0.109799	4.82298e-12		0.244418	0.202632	0.315065	0.418796
		N	23	24	23	23	24	23	24	23	24	23	24
Ammonium 2h pre-sucr.	Supplement day	Correlation Coefficient	0.246923	-0.3193	-0.431582	-0.46667	-0.395782	.804**	.790**	1	.692*	-0.020979	.692*
		Sig. (2-tailed)	0.439104	0.311704	0.161238	0.126163	0.202827	0.00161477	0.00222314		0.012593	0.948402	0.012593
		N	12	12	12	12	12	12	12	12	12	12	12
	Placebo day	Correlation Coefficient	0.423691	-0.287674	-.609*	-.693*	-.671*	-0.242012	-0.418418	1	.855**	-0.0636364	.609*
		Sig. (2-tailed)	0.194089	0.391004	0.046871	0.0180686	0.0238662	0.473392	0.200289		0.000806674	0.852539	0.0466957
		N	11	11	11	11	11	11	11	11	11	11	11
	Both	Correlation Coefficient	0.363732	-0.325652	-.539**	-.434*	-0.398279	0.32534	0.252845	1	.846**	-0.0370645	.552**
		Sig. (2-tailed)	0.087985	0.129429	0.00794384	0.0387651	0.0597957	0.129817	0.244418		3.73e-07	0.866662	0.00631477
		N	23	23	23	23	23	23	23	23	23	23	23
Ammonium 2h post-sucr.	Supplement day	Correlation Coefficient	0.246923	-0.347371	-0.501757	-.607*	-.686*	0.524476	.678*	.692*	1	0.00699301	0.454545
		Sig. (2-tailed)	0.439104	0.268581	0.0964926	0.0363396	0.01386	0.0800194	0.0153173	0.012593		0.982792	0.137658
		N	12	12	12	12	12	12	12	12	12	12	12
	Placebo day	Correlation Coefficient	0.209568	-0.498249	-.659*	-.803**	-.869**	-0.00913252	-0.164024	.855**	1	-0.0818182	0.433566
		Sig. (2-tailed)	0.536272	0.0992247	0.0274092	0.0029245	0.00023959	0.97874	0.61048	0.000806674		0.81099	0.159106
		N	11	12	11	11	12	11	12	11	12	11	12
	Both	Correlation Coefficient	0.32398	-0.343145	-.547**	-.519*	-.576**	0.31644	0.269617	.846**	1	-0.0558438	.426*
		Sig. (2-tailed)	0.131523	0.100673	0.00696705	0.0110888	0.00322403	0.141271	0.202632	3.73e-07		0.800207	0.0380554
		N	23	24	23	23	24	23	24	23	24	23	24
Lactate 2h pre-sucr.	Supplement day	Correlation Coefficient	-0.310418	0.0736847	0.168422	0.0280703	0.307438	0.027972	0.153846	-0.020979	0.00699301	1	-0.272727
		Sig. (2-tailed)	0.3261	0.819973	0.600805	0.930993	0.33101	0.931234	0.633091	0.948402	0.982792		0.391097
		N	12	12	12	12	12	12	12	12	12	12	12
	Placebo day	Correlation Coefficient	-0.0318907	0.497722	0.508021	0.234185	0.148531	-0.246578	-0.234498	-0.0636364	-0.0818182	1	0.0636364
		Sig. (2-tailed)	0.92584	0.119255	0.110611	0.488248	0.662943	0.46482	0.487648	0.852539	0.81099		0.852539
		N	11	11	11	11	11	11	11	11	11	11	11
	Both	Correlation Coefficient	-0.087433	0.303272	0.339954	0.355879	.436*	0.132477	0.219144	-0.0370645	-0.0558438	1	-0.227273
		Sig. (2-tailed)	0.691595	0.159511	0.112483	0.0955872	0.0375104	0.546795	0.315065	0.866662	0.800207		0.296992
		N	23	23	23	23	23	23	23	23	23	23	23
Lactate 2h post-sucr.	Supplement day	Correlation Coefficient	0.239868	-.589*	-.754**	-0.26316	-0.318039	.748**	.762**	.692*	0.454545	-0.272727	1
		Sig. (2-tailed)	0.452703	0.0436813	0.00458047	0.408574	0.313726	0.00512408	0.00395045	0.012593	0.137658	0.391097
		N	12	12	12	12	12	12	12	12	12	12	12
	Placebo day	Correlation Coefficient	0.318907	-0.270177	-0.576673	-0.535279	-0.419696	-0.127855	-0.149761	.609*	0.433566	0.0636364	1
		Sig. (2-tailed)	0.339136	0.395717	0.063285	0.089726	0.174387	0.707934	0.642248	0.0466957	0.159106	0.852539
		N	11	12	11	11	12	11	12	11	12	11	12
	Both	Correlation Coefficient	0.246402	-.413*	-.682**	-.508*	-.471*	-0.124073	-0.173023	.552**	.426*	-0.227273	1
		Sig. (2-tailed)	0.257052	0.0447296	0.000338986	0.013338	0.0202346	0.572728	0.418796	0.00631477	0.0380554	0.296992
		N	23	24	23	23	24	23	24	23	24	23	24

## Sheet: Correl_ALL
Rosier et al. (2021). A single dose of nitrate increases resilience against acidification derived from sugar fermentation by the oral microbiome. Corresponding authors: mira_ale@gva.es and rosier_bob@gva.es
Correlations all participants (n = 24): nitrate-rich supplement (1-4 h after intake) versus baseline (0h)
Parameter	Time point		pH pre-sucr.	pH post-sucr.	pH delta	Nitrate pre-sucr.	Nitrate post-sucr.	Nitrite pre-sucr.	Nitrite post-sucr.	Ammonium pre-sucr.	Ammonium post-sucr.	Lactate pre-sucr.	Lactate post-sucr.
pH pre-sucr.	1-4h after supplement	Correlation Coefficient	1	.594**	-0.0128064	-0.193901	-0.319637	-0.200972	-0.27547	0.184656	0.148251	-0.19606	0.10746
		Sig. (2-tailed)		0.00222988	0.952641	0.36395	0.127867	0.346369	0.192624	0.387699	0.489349	0.358527	0.617221
		N	24	24	24	24	24	24	24	24	24	24	24
	Baseline (0h)	Correlation Coefficient	1	.750**	-0.101484	-0.282709	0.0411325	-0.310422	-0.262753	0.247327	0.321612	-0.218923	-0.0729745
		Sig. (2-tailed)		2.46605e-05	0.637036	0.180718	0.848658	0.139857	0.214812	0.243947	0.125397	0.304052	0.734709
		N	24	24	24	24	24	24	24	24	24	24	24
	Combined	Correlation Coefficient	1	.696**	-0.0379721	-0.102121	-0.0247974	-0.0204478	-0.0660686	0.226139	0.274097	-0.230956	0.0170574
		Sig. (2-tailed)		3.93354e-08	0.797769	0.489769	0.867135	0.890283	0.655482	0.122217	0.0593996	0.114252	0.90839
		N	48	48	48	48	48	48	48	48	48	48	48
pH post-sucr.	1-4h after supplement	Correlation Coefficient	.594**	1	.767**	0.0556648	-0.109484	-0.316468	-0.283439	-0.299979	-0.341401	-0.0981037	-.528**
		Sig. (2-tailed)	0.00222988		1.22262e-05	0.796142	0.610567	0.131904	0.179546	0.154393	0.102529	0.648351	0.00800033
		N	24	24	24	24	24	24	24	24	24	24	24
	Baseline (0h)	Correlation Coefficient	.750**	1	.525**	-0.0515745	0.0721078	-.430*	-0.344013	-0.0562461	-0.0610423	-0.289951	-0.398955
		Sig. (2-tailed)	2.46605e-05		0.00842581	0.810847	0.737751	0.0358184	0.0997582	0.794058	0.776912	0.169326	0.0534594
		N	24	24	24	24	24	24	24	24	24	24	24
	Combined	Correlation Coefficient	.696**	1	.662**	0.105468	0.12037	-0.0904393	-0.0832222	-0.163817	-0.171918	-0.197358	-.437**
		Sig. (2-tailed)	3.93354e-08		2.91217e-07	0.475577	0.415108	0.540987	0.573871	0.26589	0.242641	0.178767	0.00190375
		N	48	48	48	48	48	48	48	48	48	48	48
pH delta	1-4h after supplement	Correlation Coefficient	-0.0128064	.767**	1	0.284247	0.187365	-0.27546	-0.143705	-.524**	-.571**	0.0805446	-.748**
		Sig. (2-tailed)	0.952641	1.22262e-05		0.178255	0.380652	0.19264	0.502913	0.00852102	0.00357957	0.708307	2.63171e-05
		N	24	24	24	24	24	24	24	24	24	24	24
	Baseline (0h)	Correlation Coefficient	-0.101484	.525**	1	0.216092	0.174585	-0.332615	-0.251941	-0.329544	-.475*	-0.131993	-.412*
		Sig. (2-tailed)	0.637036	0.00842581		0.310505	0.414542	0.112267	0.234975	0.115826	0.0189471	0.538678	0.0452977
		N	24	24	24	24	24	24	24	24	24	24	24
	Combined	Correlation Coefficient	-0.0379721	.662**	1	0.23713	0.219421	-0.158964	-0.0894284	-.433**	-.513**	-0.00683151	-.600**
		Sig. (2-tailed)	0.797769	2.91217e-07		0.104629	0.134016	0.280505	0.545538	0.0021249	0.000194518	0.963244	6.4637e-06
		N	48	48	48	48	48	48	48	48	48	48	48
Nitrate pre-sucr.	1-4h after supplement	Correlation Coefficient	-0.193901	0.0556648	0.284247	1	.851**	0.233885	.472*	-.522**	-.481*	0.0822813	-.428*
		Sig. (2-tailed)	0.36395	0.796142	0.178255		1.39029e-07	0.271342	0.0199705	0.00895524	0.0173218	0.702295	0.0369636
		N	24	24	24	24	24	24	24	24	24	24	24
	Baseline (0h)	Correlation Coefficient	-0.282709	-0.0515745	0.216092	1	.499*	0.157725	0.164044	-0.331826	-0.184248	-.415*	-0.290683
		Sig. (2-tailed)	0.180718	0.810847	0.310505		0.0130339	0.461689	0.443703	0.113173	0.388767	0.0439921	0.168203
		N	24	24	24	24	24	24	24	24	24	24	24
	Combined	Correlation Coefficient	-0.102121	0.105468	0.23713	1	.819**	.470**	.536**	-.338*	-.292*	-0.161665	-.310*
		Sig. (2-tailed)	0.489769	0.475577	0.104629		1.12114e-12	0.00075768	8.68196e-05	0.0188382	0.0440932	0.272307	0.0318239
		N	48	48	48	48	48	48	48	48	48	48	48
Nitrate post-sucr.	1-4h after supplement	Correlation Coefficient	-0.319637	-0.109484	0.187365	.851**	1	0.354045	.566**	-.476*	-.462*	0.259752	-0.404011
		Sig. (2-tailed)	0.127867	0.610567	0.380652	1.39029e-07		0.0896307	0.0039076	0.0187346	0.0230446	0.220287	0.0502335
		N	24	24	24	24	24	24	24	24	24	24	24
	Baseline (0h)	Correlation Coefficient	0.0411325	0.0721078	0.174585	.499*	1	0.0935677	0.192509	0.0420569	0.000452225	-0.283545	-0.229278
		Sig. (2-tailed)	0.848658	0.737751	0.414542	0.0130339		0.663655	0.367471	0.845297	0.998327	0.179377	0.281166
		N	24	24	24	24	24	24	24	24	24	24	24
	Combined	Correlation Coefficient	-0.0247974	0.12037	0.219421	.819**	1	.442**	.541**	-0.192043	-0.245775	-0.0482976	-.330*
		Sig. (2-tailed)	0.867135	0.415108	0.134016	1.12114e-12		0.00166387	7.2401e-05	0.190992	0.0922136	0.744435	0.0219087
		N	48	48	48	48	48	48	48	48	48	48	48
Nitrite pre-sucr.	1-4h after supplement	Correlation Coefficient	-0.200972	-0.316468	-0.27546	0.233885	0.354045	1	.802**	0.345368	0.30709	0.00260983	0.274467
		Sig. (2-tailed)	0.346369	0.131904	0.19264	0.271342	0.0896307		2.43084e-06	0.098343	0.144384	0.990343	0.194313
		N	24	24	24	24	24	24	24	24	24	24	24
	Baseline (0h)	Correlation Coefficient	-0.310422	-.430*	-0.332615	0.157725	0.0935677	1	.749**	.476*	.494*	0.0470487	.415*
		Sig. (2-tailed)	0.139857	0.0358184	0.112267	0.461689	0.663655		2.51851e-05	0.0187936	0.0141442	0.82719	0.0438986
		N	24	24	24	24	24	24	24	24	24	24	24
	Combined	Correlation Coefficient	-0.0204478	-0.0904393	-0.158964	.470**	.442**	1	.908**	.322*	.296*	-0.118446	0.252369
		Sig. (2-tailed)	0.890283	0.540987	0.280505	0.00075768	0.00166387		5.13796e-19	0.0256087	0.0409541	0.422661	0.0835391
		N	48	48	48	48	48	48	48	48	48	48	48
Nitrite post-sucr.	1-4h after supplement	Correlation Coefficient	-0.27547	-0.283439	-0.143705	.472*	.566**	.802**	1	0.117929	0.200609	0.184508	0.0248042
		Sig. (2-tailed)	0.192624	0.179546	0.502913	0.0199705	0.0039076	2.43084e-06		0.583136	0.347259	0.388086	0.908409
		N	24	24	24	24	24	24	24	24	24	24	24
	Baseline (0h)	Correlation Coefficient	-0.262753	-0.344013	-0.251941	0.164044	0.192509	.749**	1	0.383294	.418*	-0.165831	0.26078
		Sig. (2-tailed)	0.214812	0.0997582	0.234975	0.443703	0.367471	2.51851e-05		0.0644807	0.0421691	0.438682	0.218402
		N	24	24	24	24	24	24	24	24	24	24	24
	Combined	Correlation Coefficient	-0.0660686	-0.0832222	-0.0894284	.536**	.541**	.908**	1	0.222871	0.245259	-0.123564	0.0961231
		Sig. (2-tailed)	0.655482	0.573871	0.545538	8.68196e-05	7.2401e-05	5.13796e-19		0.127854	0.0929214	0.40275	0.515748
		N	48	48	48	48	48	48	48	48	48	48	48
Ammonium pre-sucr.	1-4h after supplement	Correlation Coefficient	0.184656	-0.299979	-.524**	-.522**	-.476*	0.345368	0.117929	1	.866**	-0.105217	.730**
		Sig. (2-tailed)	0.387699	0.154393	0.00852102	0.00895524	0.0187346	0.098343	0.583136		4.54661e-08	0.624627	5.22369e-05
		N	24	24	24	24	24	24	24	24	24	24	24
	Baseline (0h)	Correlation Coefficient	0.247327	-0.0562461	-0.329544	-0.331826	0.0420569	.476*	0.383294	1	.852**	-0.0765217	0.395652
		Sig. (2-tailed)	0.243947	0.794058	0.115826	0.113173	0.845297	0.0187936	0.0644807		1.26019e-07	0.722299	0.0556524
		N	24	24	24	24	24	24	24	24	24	24	24
	Combined	Correlation Coefficient	0.226139	-0.163817	-.433**	-.338*	-0.192043	.322*	0.222871	1	.874**	-0.0829376	.565**
		Sig. (2-tailed)	0.122217	0.26589	0.0021249	0.0188382	0.190992	0.0256087	0.127854		4.74929e-16	0.575187	2.90135e-05
		N	48	48	48	48	48	48	48	48	48	48	48
Ammonium post-sucr.	1-4h after supplement	Correlation Coefficient	0.148251	-0.341401	-.571**	-.481*	-.462*	0.30709	0.200609	.866**	1	-0.208696	.612**
		Sig. (2-tailed)	0.489349	0.102529	0.00357957	0.0173218	0.0230446	0.144384	0.347259	4.54661e-08		0.327753	0.00147579
		N	24	24	24	24	24	24	24	24	24	24	24
	Baseline (0h)	Correlation Coefficient	0.321612	-0.0610423	-.475*	-0.184248	0.000452225	.494*	.418*	.852**	1	-0.0504348	0.386957
		Sig. (2-tailed)	0.125397	0.776912	0.0189471	0.388767	0.998327	0.0141442	0.0421691	1.26019e-07		0.814956	0.0617592
		N	24	24	24	24	24	24	24	24	24	24	24
	Combined	Correlation Coefficient	0.274097	-0.171918	-.513**	-.292*	-0.245775	.296*	0.245259	.874**	1	-0.131354	.513**
		Sig. (2-tailed)	0.0593996	0.242641	0.000194518	0.0440932	0.0922136	0.0409541	0.0929214	4.74929e-16		0.373507	0.000190404
		N	48	48	48	48	48	48	48	48	48	48	48
Lactate pre-sucr.	1-4h after supplement	Correlation Coefficient	-0.19606	-0.0981037	0.0805446	0.0822813	0.259752	0.00260983	0.184508	-0.105217	-0.208696	1	-0.12
		Sig. (2-tailed)	0.358527	0.648351	0.708307	0.702295	0.220287	0.990343	0.388086	0.624627	0.327753		0.57649
		N	24	24	24	24	24	24	24	24	24	24	24
	Baseline (0h)	Correlation Coefficient	-0.218923	-0.289951	-0.131993	-.415*	-0.283545	0.0470487	-0.165831	-0.0765217	-0.0504348	1	0.013913
		Sig. (2-tailed)	0.304052	0.169326	0.538678	0.0439921	0.179377	0.82719	0.438682	0.722299	0.814956		0.948553
		N	24	24	24	24	24	24	24	24	24	24	24
	Combined	Correlation Coefficient	-0.230956	-0.197358	-0.00683151	-0.161665	-0.0482976	-0.118446	-0.123564	-0.0829376	-0.131354	1	-0.0754451
		Sig. (2-tailed)	0.114252	0.178767	0.963244	0.272307	0.744435	0.422661	0.40275	0.575187	0.373507		0.610298
		N	48	48	48	48	48	48	48	48	48	48	48
Lactate post-sucr.	1-4h after supplement	Correlation Coefficient	0.10746	-.528**	-.748**	-.428*	-0.404011	0.274467	0.0248042	.730**	.612**	-0.12	1
		Sig. (2-tailed)	0.617221	0.00800033	2.63171e-05	0.0369636	0.0502335	0.194313	0.908409	5.22369e-05	0.00147579	0.57649
		N	24	24	24	24	24	24	24	24	24	24	24
	Baseline (0h)	Correlation Coefficient	-0.0729745	-0.398955	-.412*	-0.290683	-0.229278	.415*	0.26078	0.395652	0.386957	0.013913	1
		Sig. (2-tailed)	0.734709	0.0534594	0.0452977	0.168203	0.281166	0.0438986	0.218402	0.0556524	0.0617592	0.948553
		N	24	24	24	24	24	24	24	24	24	24	24
	Combined	Correlation Coefficient	0.0170574	-.437**	-.600**	-.310*	-.330*	0.252369	0.0961231	.565**	.513**	-0.0754451	1
		Sig. (2-tailed)	0.90839	0.00190375	6.4637e-06	0.0318239	0.0219087	0.0835391	0.515748	2.90135e-05	0.000190404	0.610298
		N	48	48	48	48	48	48	48	48	48	48	48

## Sheet: Genera_S3
Rosier et al. (2021). A single dose of nitrate increases resilience against acidification derived from sugar fermentation by the oral microbiome. Corresponding authors: mira_ale@gva.es and rosier_bob@gva.es
Genera detected by 16S rRNA gene Illumina sequencing in study 3 (n = 6): nitrate-rich supplement versus water (at baseline and 4 h after intake)
Water day, baseline (0h)														Supplement day, baseline (0h)														4h after water intake														4h after supplement intake
Genus	D19	D20	D21	D22	D23	D24	Median	N	Min	Max	Average	SD		Genus	D19	D20	D21	D22	D23	D24	Median	N	Min	Max	Average	SD		Genus	D19	D20	D21	D22	D23	D24	Median	N	Min	Max	Average	SD		Genus	D19	D20	D21	D22	D23	D24	Median
Streptococcus	25.7633	12.2765	36.5014	27.3781	12.1971	21.8021	23.7827	6	12.1971	36.5014	22.6531	9.39681		Streptococcus	24.465	17.2517	41.8915	29.5844	19.6853	26.4076	25.4363	6	17.2517	41.8915	26.5476	8.74665		Streptococcus	26.5461	25.241	29.3733	27.3594	16.6008	35.2461	26.9528	6	16.6008	35.2461	26.7278	6.07878		Streptococcus	38.6093	20.6808	32.1737	23.2526	18.6757	31.3893	27.3209
Rothia	12.8092	10.8966	4.17508	11.1102	6.52471	6.76678	8.83171	6	4.17508	12.8092	8.71376	3.36044		Rothia	13.3321	6.16321	4.28917	12.7435	9.27843	6.38827	7.83335	6	4.28917	13.3321	8.69912	3.72494		Rothia	14.4194	12.7898	5.29726	16.8774	10.6179	6.51983	11.7038	6	5.29726	16.8774	11.0869	4.51959		Rothia	16.9805	17.5897	12.3614	15.5904	20.9686	9.24192	16.2855
Neisseria	15.6577	15.2709	0.175538	9.23493	4.5124	8.08803	8.66148	6	0.175538	15.6577	8.82324	6.03917		Neisseria	15.7067	15.9694	0.192339	6.00231	7.5968	8.31305	7.95493	6	0.192339	15.9694	8.96344	6.04229		Neisseria	11.8801	11.6087	0.0655419	4.53836	5.99477	5.34127	5.66802	6	0.0655419	11.8801	6.57146	4.51358		Neisseria	9.25641	15.0073	0.0508595	11.094	6.30151	5.09212	7.77896
Prevotella	2.96621	5.80969	4.6649	4.98588	24.0129	4.29879	4.82539	6	2.96621	24.0129	7.78973	8.00239		Prevotella	2.49049	6.91662	3.02248	7.38064	18.8519	4.76217	5.8394	6	2.49049	18.8519	7.23738	6.02403		Prevotella	4.65028	8.33794	12.7743	6.49608	30.9506	5.72593	7.41701	6	4.65028	30.9506	11.4892	9.95232		Prevotella	1.83188	8.40536	11.1103	5.43493	17.6021	14.0079	9.75781
Veillonella	3.25142	9.45117	9.81437	3.3538	6.8697	6.06577	6.46774	6	3.25142	9.81437	6.46771	2.84483		Veillonella	4.65704	10.6098	6.54229	2.77009	8.56792	6.16704	6.35466	6	2.77009	10.6098	6.55236	2.77748		Veillonella	3.12176	5.28837	10.8028	2.57896	8.39032	6.64629	5.96733	6	2.57896	10.8028	6.13808	3.1489		Veillonella	1.94601	5.43521	8.36385	3.58594	10.201	2.73935	4.51057
Haemophilus	3.99931	8.21139	0.917634	5.65516	1.97506	5.43656	4.71794	6	0.917634	8.21139	4.36585	2.65847		Haemophilus	5.57834	3.84093	0.585261	2.39394	1.93239	4.40265	3.11743	6	0.585261	5.57834	3.12225	1.82048		Haemophilus	5.04636	5.85127	1.94829	4.5669	1.62324	7.9197	4.80663	6	1.62324	7.9197	4.49262	2.39207		Haemophilus	4.25441	4.56728	2.23273	4.96148	3.14295	0.486258	3.69868
Porphyromonas	5.43533	1.62894	1.05218	10.6005	3.34794	2.74321	3.04557	6	1.05218	10.6005	4.13469	3.51666		Porphyromonas	2.64206	3.31502	0.87377	7.72724	1.27843	1.87777	2.25991	6	0.87377	7.72724	2.95238	2.50218		Porphyromonas	7.90034	8.17203	1.74532	7.70329	3.6513	4.20136	5.95232	6	1.74532	8.17203	5.56227	2.71788		Porphyromonas	5.44427	6.29246	1.79788	7.10183	1.50259	6.82271	5.86837
Actinomyces	1.44055	3.87943	11.184	0.86823	3.76477	1.48877	2.62677	6	0.86823	11.184	3.77096	3.84785		Actinomyces	1.74453	3.16433	10.1061	2.57933	5.56607	3.23285	3.19859	6	1.74453	10.1061	4.39886	3.07162		Actinomyces	1.50509	2.21904	8.63673	1.8318	3.29167	2.4344	2.32672	6	1.50509	8.63673	3.31979	2.67483		Actinomyces	1.2612	3.08754	8.8877	2.30284	5.84657	2.48867	2.78811
Fusobacterium	1.95846	5.0914	2.64884	3.05416	5.91809	8.19373	4.07278	6	1.95846	8.19373	4.47745	2.3655		Fusobacterium	3.40585	4.89275	2.56086	2.67068	2.89859	5.36504	3.15222	6	2.56086	5.36504	3.63229	1.20445		Fusobacterium	1.40914	1.78155	3.30669	2.86271	1.21644	4.16623	2.32213	6	1.21644	4.16623	2.45713	1.17484		Fusobacterium	1.22696	1.72518	2.19967	4.0678	1.3908	1.21413	1.55799
Granulicatella	2.37949	1.70899	0.364741	5.79762	2.71649	2.80204	2.54799	6	0.364741	5.79762	2.62823	1.79518		Granulicatella	2.13088	2.28387	0.195087	5.54287	1.87585	2.63827	2.20738	6	0.195087	5.54287	2.44447	1.74039		Granulicatella	3.21213	2.43235	0.653305	6.05786	3.41646	5.98061	3.3143	6	0.653305	6.05786	3.62545	2.09452		Granulicatella	2.84769	3.24761	1.2486	4.11542	2.96098	5.50287	3.10429
Gemella	3.42345	1.46326	0.311134	5.21552	1.68683	2.06314	1.87498	6	0.311134	5.21552	2.36056	1.7221		Gemella	2.43402	2.42569	0.351706	6.61759	1.15796	1.90265	2.16417	6	0.351706	6.61759	2.4816	2.17878		Gemella	4.12924	1.47837	0.236796	5.95376	3.62477	3.44434	3.53455	6	0.236796	5.95376	3.14455	2.02054		Gemella	7.7384	1.24142	0.564541	3.87169	1.3908	1.94805	1.66943
Leptotrichia	3.95042	4.9424	0.560251	1.93172	2.75462	2.34334	2.54898	6	0.560251	4.9424	2.74713	1.54127		Leptotrichia	2.68069	6.16912	0.230807	1.57715	2.18316	2.69082	2.43193	6	0.230807	6.16912	2.58862	1.97917		Leptotrichia	1.80634	2.25953	0.359423	1.12326	0.711394	0.969544	1.0464	6	0.359423	2.25953	1.20491	0.706315		Leptotrichia	0.833191	2.42237	0.378903	1.82378	0.56412	1.95711	1.32849
TM7x	2.89921	1.7746	1.39695	0.713496	1.19284	2.41016	1.58577	6	0.713496	2.89921	1.73121	0.808007		TM7x	1.72373	2.32819	1.63763	1.73567	1.01782	2.19303	1.7297	6	1.01782	2.32819	1.77268	0.464134		TM7x	3.53792	2.07189	2.22948	1.12829	0.980623	1.01697	1.60009	6	0.980623	3.53792	1.82753	1.00099		TM7x	0.910232	2.0631	2.19967	1.33912	0.948865	2.90849	1.70111
Capnocytophaga	1.95846	3.3913	1.30445	1.35699	1.07843	0.516533	1.33072	6	0.516533	3.3913	1.60103	0.992933		Capnocytophaga	0.986686	1.65751	1.05512	0.381526	0.744929	0.345686	0.865808	6	0.345686	1.65751	0.861909	0.489247		Capnocytophaga	1.17931	2.56271	1.28758	0.538961	0.200448	0.233604	0.859134	6	0.200448	2.56271	1.00043	0.893993		Capnocytophaga	1.24123	1.77854	1.38084	1.01135	0.202771	0.649351	1.12629
Oribacterium	0.896382	2.32387	0.97019	0.249294	1.38352	2.40118	1.17685	6	0.249294	2.40118	1.37074	0.850122		Oribacterium	0.802425	1.7816	0.296752	0.577662	1.9201	1.80586	1.29201	6	0.296752	1.9201	1.1974	0.719035		Oribacterium	0.766493	0.52538	0.565563	0.256888	0.732028	1.99354	0.648796	6	0.256888	1.99354	0.806648	0.609156		Oribacterium	0.390915	0.654501	0.35856	0.5547	1.09444	1.20809	0.604601
Atopobium	0.263482	0.617105	2.48802	0.132629	1.32765	0.281201	0.449153	6	0.132629	2.48802	0.85168	0.910783		Atopobium	0.362577	0.703185	2.00033	0.298235	2.05532	0.478429	0.590807	6	0.298235	2.05532	0.983012	0.821162		Atopobium	0.189671	0.491803	3.18512	0.183012	2.28648	0.0966031	0.340737	6	0.0966031	3.18512	1.07212	1.32643		Atopobium	0.0998687	0.441077	2.60655	0.243732	1.69756	0.993658	0.717367
Solobacterium	0.454529	0.348025	0.259628	0.164559	1.3374	0.84859	0.401277	6	0.164559	1.3374	0.568789	0.444933		Solobacterium	0.576557	0.449093	0.365445	0.548107	1.52674	0.793695	0.562332	6	0.365445	1.52674	0.709939	0.42541		Solobacterium	0.406119	0.216275	0.365766	0.258567	1.79224	0.453156	0.385942	6	0.216275	1.79224	0.582021	0.599557		Solobacterium	0.182617	0.480205	0.343302	0.352991	1.3908	2.09604	0.416598
Campylobacter	0.276158	1.09967	1.57038	0.216137	1.25492	1.48678	1.1773	6	0.216137	1.57038	0.984008	0.595662		Campylobacter	0.579529	0.608639	1.00566	0.104785	0.649047	1.69248	0.628843	6	0.104785	1.69248	0.773357	0.534021		Campylobacter	0.194134	0.243927	1.58041	0.198123	0.1975	0.407489	0.221025	6	0.194134	1.58041	0.470263	0.549962		Campylobacter	0.134109	0.234767	1.06296	0.38941	0.395144	0.13289	0.312089
Parvimonas	0.284307	0.0600427	0.883998	0.322977	0.250098	0.661122	0.303642	6	0.0600427	0.883998	0.410424	0.303033		Parvimonas	0.436876	0.0975004	0.337968	1.23861	0.196681	0.785398	0.387422	6	0.0975004	1.23861	0.515506	0.42657		Parvimonas	0.563434	0.0770294	0.731532	0.920096	0.0903981	0.42681	0.495122	6	0.0770294	0.920096	0.468217	0.340613		Parvimonas	0.228271	0.0889268	0.628115	0.75921	0.0389945	0.782241	0.428193
Clostridia UCG-014 NA	0.151208	0.453656	0.10301	0.331573	0.109085	2.15089	0.24139	6	0.10301	2.15089	0.549904	0.796629		Clostridia UCG-014 NA	0.231812	1.23796	0.0631972	0.722749	0.0516288	2.14325	0.47728	6	0.0516288	2.14325	0.741767	0.825534		Clostridia UCG-014 NA	0.352564	0.528343	0.19134	0.391209	0.0314428	0.572593	0.371887	6	0.0314428	0.572593	0.344582	0.204712		Clostridia UCG-014 NA	0.0684814	0.867926	0.147493	0.476257	0.0285959	0.77318	0.311875
Lachnoanaerobaculum	0.244468	1.09411	0.227043	0.149822	0.347653	0.562403	0.296061	6	0.149822	1.09411	0.437583	0.351887		Lachnoanaerobaculum	0.380409	0.865686	0.0851789	0.282114	0.700676	0.566925	0.473667	6	0.0851789	0.865686	0.480165	0.286345		Lachnoanaerobaculum	0.242109	0.512542	0.12897	0.241777	0.183744	0.442618	0.241943	6	0.12897	0.512542	0.29196	0.151416		Lachnoanaerobaculum	0.0913086	0.366379	0.106805	0.42583	0.301557	0.594986	0.333968
Anaerovoracaceae NA	0.32143	0.219045	0.480365	0.203856	0.391997	0.564397	0.356713	6	0.203856	0.564397	0.363515	0.143494		Anaerovoracaceae NA	0.258559	0.280683	0.516569	0.459443	0.326982	0.436947	0.381965	6	0.258559	0.516569	0.379864	0.105478		Anaerovoracaceae NA	0.294548	0.115544	0.288596	0.579258	0.282985	0.217796	0.285791	6	0.115544	0.579258	0.296454	0.154363		Anaerovoracaceae NA	0.116989	0.131612	0.297528	0.414624	0.179375	0.872848	0.238451
Selenomonas	0.34316	0.937333	2.15061	0.175611	1.43939	0.429779	0.683556	6	0.175611	2.15061	0.912647	0.763061		Selenomonas	0.422016	0.593866	3.4676	0.120906	0.629379	0.464602	0.529234	6	0.120906	3.4676	0.949729	1.24657		Selenomonas	0.137232	0.243927	1.41444	0.162864	0.143458	0.0649875	0.153161	6	0.0649875	1.41444	0.361151	0.519175		Selenomonas	0.0428009	0.199196	0.554369	0.109259	0.14038	0.229538	0.169788
Lautropia	3.33019	0.302437	0	0.291048	0.16141	2.58765	0.296742	5	0	3.33019	1.11212	1.45378		Lautropia	3.03436	0.800685	0	0.553481	0.172096	1.63717	0.677083	5	0	3.03436	1.03296	1.13689		Lautropia	0.297895	0.482915	0.00317138	0.419752	0.0825374	0.0685004	0.190216	6	0.00317138	0.482915	0.225795	0.201868		Lautropia	0.399475	0.248995	0	0.288556	0.168976	0.0785261	0.208986
Peptostreptococcus	0.192858	0.254626	0.742096	0.10684	0.540991	0.625224	0.397808	6	0.10684	0.742096	0.410439	0.259601		Peptostreptococcus	0.181289	0.333865	0.678683	0.639458	0.700676	0.589049	0.614254	6	0.181289	0.700676	0.520503	0.212712		Peptostreptococcus	0.130538	0.132333	0.470422	0.224987	0.279055	0.205501	0.215244	6	0.130538	0.470422	0.240473	0.126181		Peptostreptococcus	0.0627746	0.106712	0.310243	0.114862	0.228768	0.283902	0.171815
Corynebacterium	0.373945	0.142323	0.491927	0.256662	2.17195	0.252284	0.315304	6	0.142323	2.17195	0.614848	0.772105		Corynebacterium	0.481455	0.23341	0.315986	0.287488	1.21205	0.295907	0.305947	6	0.23341	1.21205	0.471049	0.372578		Corynebacterium	0.207522	0.108631	0.178654	0.35595	0.436269	0.100116	0.193088	6	0.100116	0.436269	0.23119	0.136487		Corynebacterium	0.245392	0.0604702	0.167836	0.218518	0.324954	0.0483238	0.193177
Bergeyella	0.457245	0.821695	0.0283804	0.580867	0.112633	0.233337	0.345291	6	0.0283804	0.821695	0.37236	0.302553		Bergeyella	0.285307	0.593866	0	0.239125	0.0811309	0.204646	0.221886	5	0	0.593866	0.234013	0.205499		Bergeyella	0.797733	1.01225	0.0369995	0.585974	0.0638683	0.265219	0.425596	6	0.0369995	1.01225	0.46034	0.402168		Bergeyella	1.22125	0.537118	0.0508595	0.705981	0.0415941	0.229538	0.383328
Candidatus_Saccharimonas	0.448191	0.152331	0.239657	0.137541	0.283799	1.33421	0.261728	6	0.137541	1.33421	0.432622	0.455659		Candidatus_Saccharimonas	0.731098	0.251138	0.494587	0.236438	0.172096	1.21958	0.372862	6	0.172096	1.21958	0.517489	0.402073		Candidatus_Saccharimonas	1.01418	0.186648	0.616305	0.243456	0.117911	0.704324	0.429881	6	0.117911	1.01418	0.480471	0.354222		Candidatus_Saccharimonas	0.216858	0.209867	0.267013	0.224121	0.0779889	0.338266	0.220489
NA	0.678172	0.498132	0.0157669	0.0785951	0.148994	2.16485	0.323563	6	0.0157669	2.16485	0.597419	0.810161		NA	0.600333	0.203865	0	0.236438	0.0540873	2.276	0.220151	5	0	2.276	0.561786	0.865716		NA	1.57873	0.4365	0.00951414	0.251851	0.0137562	2.23944	0.344176	6	0.00951414	2.23944	0.754964	0.931866		NA	0.385208	0.163625	0.0127149	0.274548	0	3.39474	0.219087
Alloprevotella	0.140343	0.285759	0.230197	0.0835073	0.236794	0.476646	0.233496	6	0.0835073	0.476646	0.242208	0.136084		Alloprevotella	0.303138	0.180228	0.208826	0.0779172	0.137677	0.370575	0.194527	6	0.0779172	0.370575	0.21306	0.107673		Alloprevotella	0.475293	0.55797	0.142712	0.0503702	0.343906	0.367092	0.355499	6	0.0503702	0.55797	0.32289	0.193709		Alloprevotella	0.239685	0.43752	0.0661174	0.305365	0.0753893	0.0392631	0.157537
NA	0.137626	0.598203	2.01711	0.650866	2.93377	0.245303	0.624534	6	0.137626	2.93377	1.09715	1.12374		NA	1.49786	0.46682	4.03363	0.41108	0.833436	0.215708	0.650128	6	0.215708	4.03363	1.24309	1.44015		NA	0.0580169	0.197511	0.687133	0.198123	0.128719	0.0562054	0.163115	6	0.0562054	0.687133	0.220951	0.236893		NA	0.111282	0.0746985	0.612857	0.0728393	0.0675904	0.0271821	0.0737689
NA	0.223643	0.0244618	1.09948	0.756478	0.603959	0.0827649	0.413801	6	0.0244618	1.09948	0.465131	0.425503		NA	0.416072	0.0295456	1.70358	0.94844	0.201598	0.118916	0.308835	6	0.0295456	1.70358	0.569692	0.645476		NA	0.220911	0.0730792	0.611019	0.747158	0.313446	0.0403977	0.267178	6	0.0403977	0.747158	0.334335	0.288074		NA	0.0256805	0	0.940901	0.493066	0.124782	0.232558	0.17867
NA	0.256238	0.00889521	0	1.06472	0.388449	0.516533	0.322344	5	0	1.06472	0.372472	0.396143		NA	0.395269	0.00295456	0	0.198823	1.46773	0.218473	0.208648	5	0	1.46773	0.380542	0.552969		NA	0.108224	0.00592534	0	0.481875	0.190622	0	0.0570746	4	0	0.481875	0.131108	0.18823		NA	0.122696	0	0	0.291357	0.579718	0	0.0613479
Centipeda	0.169317	0.131204	1.82371	0.15719	2.15864	0.294165	0.231741	6	0.131204	2.15864	0.789037	0.93886		Centipeda	0.276391	0.16841	2.88234	0.120906	0.717886	0.22677	0.25158	6	0.120906	2.88234	0.732118	1.075		Centipeda	0.0736369	0.0335769	0.670219	0.125926	0.0569901	0.0281027	0.0653135	6	0.0281027	0.670219	0.164742	0.250119		Centipeda	0	0.0213424	0.322958	0.0784424	0.0623911	0.0181214	0.0418668
Treponema	0.0516099	0.11119	1.30235	0.159646	0.567597	0.475649	0.317648	6	0.0516099	1.30235	0.444673	0.468748		Treponema	0.0594389	0.0679549	1.00566	0.0725436	0.162262	0.329093	0.117403	6	0.0594389	1.00566	0.282825	0.368634		Treponema	0.0156199	0.139246	3.34264	0.275357	0.120858	0.0825517	0.130052	6	0.0156199	3.34264	0.662711	1.31567		Treponema	0.0456543	0.0391278	1.34269	0.344586	0.049393	0.0120809	0.0475236
Cardiobacterium	0.204629	0.38027	0.319543	0.0319293	0.273156	0.180487	0.238892	6	0.0319293	0.38027	0.231669	0.122288		Cardiobacterium	0.341774	0.360456	0.46711	0.0080604	0.422864	0.210177	0.351115	6	0.0080604	0.46711	0.30174	0.168345		Cardiobacterium	0.0602484	0.155046	0.100427	0.00503702	0.0245647	0	0.0424065	5	0	0.155046	0.0575539	0.0608423		Cardiobacterium	0.0485077	0.117383	0.139864	0.0168091	0.0311956	0.0422833	0.0453955
Tannerella	0.123139	0.280199	0.236504	0.167015	0.513498	0.580352	0.258351	6	0.123139	0.580352	0.316784	0.187551		Tannerella	0.124822	0.150683	0.148376	0.0617964	0.090965	0.409292	0.136599	6	0.0617964	0.409292	0.164322	0.124823		Tannerella	0.0412813	0.0790045	0.192397	0.0436542	0.0363558	0.0913338	0.0613294	6	0.0363558	0.192397	0.0806711	0.0591352		Tannerella	0	0.103155	0.195809	0.131671	0.020797	0.25068	0.117413
Catonella	0.336822	0.463663	0.127186	0.0638585	0.0886871	0.460692	0.232004	6	0.0638585	0.463663	0.256818	0.186041		Catonella	0.234784	0.443184	0.0686926	0.120906	0.184388	0.943031	0.209586	6	0.0686926	0.943031	0.332498	0.325838		Catonella	0.131654	0.0661663	0.173369	0.0419752	0.0609205	0.144026	0.0989101	6	0.0419752	0.173369	0.103019	0.0534928		Catonella	0.0599212	0.0640273	0.0890042	0.0952514	0.200172	0.0634249	0.0765157
Stomatobaculum	0.085111	0.235723	0.150311	0.074911	0.18713	0.241315	0.16872	6	0.074911	0.241315	0.162417	0.0720964		Stomatobaculum	0.0742986	0.209774	0.123647	0.139714	0.265519	0.25719	0.174744	6	0.0742986	0.265519	0.178357	0.0776062		Stomatobaculum	0.0814469	0.0622161	0.118398	0.114173	0.066816	0.144026	0.0978097	6	0.0622161	0.144026	0.097846	0.0326278		Stomatobaculum	0.0370941	0.0995981	0.0788323	0.215716	0.233967	0.114769	0.107184
Aggregatibacter	0.190142	0.0644903	0	0.235785	0.0922346	0.335048	0.141188	5	0	0.335048	0.15295	0.123539		Aggregatibacter	0.448764	0.0177274	0	0.0161208	0.167179	0.271018	0.0924531	5	0	0.448764	0.153468	0.180026		Aggregatibacter	0.11715	0.0483903	0	0.392888	0.0265299	0.110654	0.0795224	5	0	0.392888	0.115935	0.143338		Aggregatibacter	0.171204	0	0	0.392212	0.103985	0.0151012	0.0595432
Kingella	0.175655	0.0533713	0.216532	0.00491219	0.210188	0.134618	0.155136	6	0.00491219	0.216532	0.132546	0.0866068		Kingella	0.151569	0.0561366	0.206078	0	0.464659	0.132743	0.142156	5	0	0.464659	0.168531	0.162299		Kingella	0.11715	0.0276516	0.116284	0	0.148371	0.0316156	0.0739498	5	0	0.148371	0.0735119	0.0609919		Kingella	0.079895	0.0213424	0.116977	0	0.07019	0.0241619	0.047176
Filifactor	0	0.0400285	0.215481	0.357362	0.0904608	0.882494	0.152971	5	0	0.882494	0.264304	0.329721		Filifactor	0	0.0206819	0.0769358	0.252559	0.0835894	0.696903	0.0802626	5	0	0.696903	0.188445	0.264471		Filifactor	0	0.0365396	0.19134	0.428147	0.055025	0.0895774	0.0723012	5	0	0.428147	0.133438	0.158413		Filifactor	0.0285339	0	0.256841	0.397815	0.00519926	0.0875868	0.0580604
Johnsonella	0.153019	0.550391	0.0262782	0.0564902	0.0691759	0.288182	0.111097	6	0.0262782	0.550391	0.190589	0.200058		Johnsonella	0.190204	0.280683	0	0.0967248	0.0885065	0.329093	0.143465	5	0	0.329093	0.164202	0.125442		Johnsonella	0.0546698	0.242939	0.00634276	0.0822714	0	0.0456669	0.0501684	5	0	0.242939	0.0719816	0.0892348		Johnsonella	0.065628	0.131612	0	0.123267	0	0.202356	0.0944473
Paludibacteraceae_F0058	0.0570425	0.102295	0.203919	0.105612	0.164958	0.140601	0.123106	6	0.0570425	0.203919	0.129071	0.0519198		Paludibacteraceae_F0058	0.211008	0.0797731	0.109908	0.0322416	0.0639213	0.0719027	0.0758379	6	0.0322416	0.211008	0.0947925	0.0622089		Paludibacteraceae_F0058	0.0133885	0.0701165	0.160683	0.132642	0.0402861	0.0456669	0.0578917	6	0.0133885	0.160683	0.0771305	0.0574844		Paludibacteraceae_F0058	0.0256805	0.0782556	0.155122	0.0560303	0.0441937	0.0151012	0.050112
Megasphaera	0	0.0133428	0.706357	0.05035	0.124162	0.0907423	0.0705461	5	0	0.706357	0.164159	0.269672		Megasphaera	0.124822	0	0.39567	0.0349284	0.272895	0.124447	0.124634	5	0	0.39567	0.158794	0.14968		Megasphaera	0.0535541	0.0108631	0.957757	0.0638023	0.0736941	0.0456669	0.0586782	6	0.0108631	0.957757	0.20089	0.371411		Megasphaera	0.0256805	0	0.625572	0.123267	0.176775	0.0573845	0.0903255
Dialister	0.049799	0.105631	0.335309	0.0380695	0.471815	0.330063	0.217847	6	0.0380695	0.471815	0.221781	0.18108		Dialister	0.273419	0.100455	0.269275	0.0349284	0.317148	0.273783	0.271347	6	0.0349284	0.317148	0.211501	0.114648		Dialister	0.0211985	0.0256765	0.09937	0.0419752	0.0402861	0.0579619	0.0411307	6	0.0211985	0.09937	0.0477447	0.0284611		Dialister	0.0114136	0	0.0381446	0.0448242	0.0363948	0.0211416	0.0287682
Butyrivibrio	0.0525153	0.179016	0.0798856	0.00614024	0.0771578	0.0648159	0.0709868	6	0.00614024	0.179016	0.0765885	0.0568923		Butyrivibrio	0.0386353	0.141819	0.153872	0.0161208	0.0860479	0.0691372	0.0775926	6	0.0161208	0.153872	0.0842719	0.0549823		Butyrivibrio	0.00334713	0.0464152	0.0211425	0	0.0245647	0	0.0122448	4	0	0.0464152	0.0159116	0.0184224		Butyrivibrio	0	0.0533561	0.0279727	0.0112061	0.049393	0.0151012	0.021537
NA	0.0461772	0.0266856	0.169231	0.0368415	0.0328142	0.123649	0.0415094	6	0.0266856	0.169231	0.0725665	0.0593489		NA	0.0475511	0	0.151124	0	0.135218	0.0525442	0.0500477	4	0	0.151124	0.0644062	0.0652003		NA	0.0379342	0	0.0285424	0.0268641	0	0	0.0134321	3	0	0.0379342	0.0155568	0.0174543		NA	0.014267	0	0.0228868	0.100854	0.0181974	0.0151012	0.0166493
Eikenella	0.0226359	0.153442	0.0588631	0.0110524	0.0922346	0	0.0407495	5	0	0.153442	0.0563714	0.0584548		Eikenella	0.0297194	0.121137	0.0769358	0	0.127843	0	0.0533276	4	0	0.127843	0.0592725	0.0578635		Eikenella	0.0278928	0.102706	0.0221997	0.0151111	0.0117911	0	0.0186554	5	0	0.102706	0.0299501	0.0368908		Eikenella	0.0199737	0.0818127	0	0.0112061	0.0311956	0	0.0155899
Peptoanaerobacter	0.0796784	0.0922878	0.0115624	0	0.00975558	0.130629	0.0456204	5	0	0.130629	0.0539855	0.0541698		Peptoanaerobacter	0.279363	0.138864	0.0274771	0	0.0270436	0.224004	0.0831707	5	0	0.279363	0.116125	0.116688		Peptoanaerobacter	0.0513227	0.00987557	0.00528564	0	0	0.0281027	0.0075806	4	0	0.0513227	0.0157644	0.0202886		Peptoanaerobacter	0.0256805	0.0284566	0	0	0	0.0181214	0.00906071
NA	0.0624751	0.0622665	0.0325849	0.0221049	0.0328142	0.0688046	0.0475404	6	0.0221049	0.0688046	0.0468417	0.0198828		NA	0.0713267	0.0679549	0.0137385	0.013434	0.0614628	0.248894	0.0647088	6	0.013434	0.248894	0.0794684	0.0870735		NA	0.0178514	0.0167885	0.0105713	0.0134321	0	0.0175642	0.0151103	5	0	0.0178514	0.0127012	0.00683037		NA	0.0513611	0	0.0101719	0.0252136	0	0.00604047	0.00810619
Shuttleworthia	0.0153924	0.00667141	0.312185	0.0331573	0.0496648	0.0279207	0.030539	6	0.00667141	0.312185	0.0741652	0.117544		Shuttleworthia	0.309082	0.0295456	0.145628	0.0188076	0.0122926	0.0304204	0.029983	6	0.0122926	0.309082	0.0909628	0.117811		Shuttleworthia	0.00892568	0.0148134	0.177597	0.0201481	0	0.0193206	0.017067	5	0	0.177597	0.0401342	0.0677564		Shuttleworthia	0.0171204	0	0.0813752	0.0140076	0	0.0241619	0.015564
Peptococcus	0.0479881	0.0856164	0.00525563	0	0.00886871	0.48961	0.0284284	5	0	0.48961	0.106223	0.19066		Peptococcus	0.0416072	0.186137	0.0192339	0	0.00983405	0.376106	0.0304206	5	0	0.376106	0.105486	0.149356		Peptococcus	0.0357027	0.0612285	0	0.00839504	0.00589553	0.133488	0.0220489	5	0	0.133488	0.040785	0.0509262		Peptococcus	0.0114136	0.0533561	0.00762893	0.0168091	0	0.0785261	0.0141113
Actinobacillus	0.0199196	0.0922878	0.0178692	0.0159646	0.00532122	0.00797734	0.0169169	6	0.00532122	0.0922878	0.0265566	0.0327061		Actinobacillus	0.0178317	0.0443184	0.00824312	0	0.162262	0	0.0130374	4	0	0.162262	0.0387758	0.0627017		Actinobacillus	0.149505	0.078017	0.00422851	0.0167901	0.00196518	0	0.0105093	5	0	0.149505	0.041751	0.0604702		Actinobacillus	0.248245	0.0248995	0.0534025	0	0.119583	0	0.039151
Defluviitaleaceae_UCG-011	0.0190142	0.0211261	0.0620165	0.0122805	0.0248324	0.0488612	0.0229793	6	0.0122805	0.0620165	0.0313551	0.0195443		Defluviitaleaceae_UCG-011	0.0118878	0.0384093	0.0247294	0.0107472	0	0.0580752	0.0183086	5	0	0.0580752	0.0239748	0.0212961		Defluviitaleaceae_UCG-011	0.00780997	0.00296267	0.102541	0.0134321	0	0	0.00538632	4	0	0.102541	0.0211243	0.0402181		Defluviitaleaceae_UCG-011	0	0.00711415	0.0737463	0.0168091	0	0	0.00355707
Fretibacterium	0	0.011119	0.654852	0.0282451	0.0869133	0.346017	0.0575792	5	0	0.654852	0.187858	0.262789		Fretibacterium	0	0	0.497335	0.0080604	0.0344192	0.121681	0.0212398	4	0	0.497335	0.110249	0.195176		Fretibacterium	0	0.00197511	0.881644	0.0302221	0.0117911	0.0509362	0.0210066	5	0	0.881644	0.162761	0.352704		Fretibacterium	0	0	0.325501	0	0.00779889	0	0
Mycoplasma	0	0.00333571	0.0357383	0.0478939	0.0301536	0.0638188	0.032946	5	0	0.0638188	0.0301567	0.0249307		Mycoplasma	0	0	0	0.0107472	0	0.0387168	0	2	0	0.0387168	0.008244	0.0155352		Mycoplasma	0	0	0.0919701	0.0335801	0.0088433	0.021077	0.0149602	4	0	0.0919701	0.0259118	0.0348713		Mycoplasma	0.00856018	0	0.0940901	0.0532287	0	0.0211416	0.0148509
Scardovia	0.00814893	0.00667141	0.582324	0.00982439	0.0390223	0.0279207	0.0188725	6	0.00667141	0.582324	0.112319	0.230616		Scardovia	0.0237756	0	0.629225	0	0.0270436	0.0138274	0.0188015	4	0	0.629225	0.115645	0.25186		Scardovia	0.00557855	0.0118507	0.117341	0.00839504	0.00393035	0.0087821	0.00858857	6	0.00393035	0.117341	0.0259796	0.0448417		Scardovia	0	0.0355707	0.109348	0	0	0	0
NA	0.0307848	0	0.0725277	0.00614024	0.0443435	0.0129632	0.021874	5	0	0.0725277	0.0277933	0.0273689		NA	0.0208036	0	0.0522064	0	0.0368777	0.00829646	0.01455	4	0	0.0522064	0.0196974	0.0212564		NA	0.0211985	0	0.0317138	0	0.00687812	0	0.00343906	3	0	0.0317138	0.00996507	0.0134658		NA	0.00856018	0	0.0356017	0	0	0.0120809	0.00428009
Anaeroglobus	0	0.0100071	0.1398	0.0122805	0.0168505	0.0279207	0.0145655	5	0	0.1398	0.0344765	0.052396		Anaeroglobus	0	0.0118182	0.145628	0	0.0172096	0.0138274	0.0128228	4	0	0.145628	0.0314139	0.0564157		Anaeroglobus	0	0	0.0126855	0	0.00491294	0	0	2	0	0.0126855	0.00293308	0.00516608		Anaeroglobus	0	0	0.0127149	0.0112061	0	0	0
Lactobacillus	0.00452718	0.00667141	0.667466	0.00491219	0.0159637	0.00997168	0.00832155	6	0.00452718	0.667466	0.118252	0.269092		Lactobacillus	0	0	0.530307	0	0.0172096	0	0	2	0	0.530307	0.0912528	0.215202		Lactobacillus	0.0100414	0.0246889	0.37528	0	0	0	0.0050207	3	0	0.37528	0.0683351	0.150683		Lactobacillus	0	0.0213424	0.267013	0	0	0	0
Rikenellaceae_RC9	0.00543262	0	0.0620165	0.0221049	0.00354748	0.0897451	0.0137687	5	0	0.0897451	0.0304744	0.0370373		Rikenellaceae_RC9	0	0	0.046711	0	0	0.0995575	0	2	0	0.0995575	0.0243781	0.0412986		Rikenellaceae_RC9	0	0	0.224111	0.0218271	0	0	0	2	0	0.224111	0.0409897	0.0901346		Rikenellaceae_RC9	0	0.00711415	0.185637	0.0140076	0	0.0271821	0.0105609
NA	0	0.0378047	0.179743	0.00982439	0.00532122	0	0.00757281	4	0	0.179743	0.0387822	0.07048		NA	0	0.0147728	0.104413	0	0.00737554	0	0.00368777	3	0	0.104413	0.0210935	0.0412433		NA	0	0.0158009	0.211425	0.0117531	0	0	0.00587653	3	0	0.211425	0.0398299	0.0843445		NA	0	0	0.157665	0.0140076	0	0	0
Mogibacterium	0	0	0.0525563	0.00368415	0.0133031	0.0139604	0.0084936	4	0	0.0525563	0.0139173	0.0199271		Mogibacterium	0	0	0.0686926	0.013434	0	0.0221239	0.006717	3	0	0.0686926	0.0173751	0.0267479		Mogibacterium	0	0	0.0591991	0.0117531	0.00589553	0	0.00294777	3	0	0.0591991	0.012808	0.0232085		Mogibacterium	0	0	0.0406876	0	0	0.0211416	0
Bacteroides	0.00543262	0.00778331	0.0273293	0.00491219	0.0124162	0	0.00660797	5	0	0.0273293	0.0096456	0.00956085		Bacteroides	0	0	0	0	0	0	0	0	0	0	0	0		Bacteroides	0.00334713	0.00296267	0.0443993	0.0302221	0.0412687	0.0140514	0.0221367	6	0.00296267	0.0443993	0.0227086	0.0184994		Bacteroides	0	0	0.00508595	0	0	0	0
Abiotrophia	0.198291	0	0.00420451	0.725777	0	0.0847593	0.0444819	4	0	0.725777	0.168839	0.283632		Abiotrophia	0.115906	0	0	0.886644	0	0.0331858	0.0165929	3	0	0.886644	0.172623	0.35267		Abiotrophia	0.329135	0	0	1.25758	0	0	0	2	0	1.25758	0.264452	0.504028		Abiotrophia	0.179764	0	0	1.22426	0	0	0
Oceanivirga	0	0	0.260679	0.119121	0	0	0	2	0	0.260679	0.0633	0.107798		Oceanivirga	0	0	0.0741881	0.0591096	0	0	0	2	0	0.0741881	0.0222163	0.034746		Oceanivirga	0	0	0.822445	0.0453332	0	0	0	2	0	0.822445	0.14463	0.332555		Oceanivirga	0	0	0.996847	0.0644348	0	0	0
Amnipila	0	0.113414	0	0	0	0.67608	0	2	0	0.67608	0.131582	0.270578		Amnipila	0	0.251138	0	0	0	0.987279	0	2	0	0.987279	0.206403	0.395519		Amnipila	0	0.0286391	0	0	0	0.0667439	0	2	0	0.0667439	0.0158972	0.0274176		Amnipila	0	0.0320137	0	0	0	0.0271821	0
NA	0	0.260185	0	0	0	0	0	1	0	0.260185	0.0433642	0.10622		NA	0	0.162501	0	0	0	0	0	1	0	0.162501	0.0270835	0.0663406		NA	0	0.255777	0	0	0	0	0	1	0	0.255777	0.0426295	0.104421		NA	0	0.0248995	0	0	0	0	0
Alloscardovia	0	0	0.165027	0	0	0	0	1	0	0.165027	0.0275045	0.067372		Alloscardovia	0	0	0.315986	0	0	0	0	1	0	0.315986	0.0526644	0.129001		Alloscardovia	0	0	0.0972557	0	0	0	0	1	0	0.0972557	0.0162093	0.0397045		Alloscardovia	0	0	0.14495	0	0	0	0
Olsenella	0	0	0.215481	0	0.00886871	0.0199434	0.00443435	3	0	0.215481	0.0407155	0.085979		Olsenella	0	0	0.604495	0.0214944	0.0147511	0.0138274	0.0142893	4	0	0.604495	0.109095	0.242848		Olsenella	0	0	0.0232568	0.0218271	0	0	0	2	0	0.0232568	0.00751398	0.0116494		Olsenella	0	0	0.0178008	0	0	0	0
Bifidobacterium	0	0	0.194458	0	0	0	0	1	0	0.194458	0.0324097	0.0793873		Bifidobacterium	0	0	0.153872	0	0	0	0	1	0	0.153872	0.0256453	0.0628178		Bifidobacterium	0	0.00790045	0.0348852	0	0	0.0087821	0.00395023	3	0	0.0348852	0.00859462	0.0135153		Bifidobacterium	0	0	0.0101719	0	0	0	0
NA	0	0.0177904	0.154516	0.00614024	0	0	0.00307012	3	0	0.154516	0.0297411	0.0615176		NA	0	0	0.0961697	0	0	0	0	1	0	0.0961697	0.0160283	0.0392611		NA	0	0	0.0856273	0	0	0	0	1	0	0.0856273	0.0142712	0.0349572		NA	0	0	0.0127149	0.0224121	0	0	0
Bulleidia	0	0	0.0819879	0.0147366	0.0186243	0	0.00736829	3	0	0.0819879	0.0192248	0.0318386		Bulleidia	0	0	0.101665	0.0322416	0	0	0	2	0	0.101665	0.0223178	0.0409556		Bulleidia	0	0	0.0528564	0.0335801	0.00491294	0	0.00245647	3	0	0.0528564	0.0152249	0.0226043		Bulleidia	0	0	0.0432306	0.0252136	0	0	0
NA	0.00724349	0	0.0809368	0	0.0248324	0	0.00362174	3	0	0.0809368	0.0188354	0.03191		NA	0.104018	0	0.0494587	0	0	0	0	2	0	0.104018	0.0255795	0.0432205		NA	0	0	0.0644848	0.0184691	0	0.0087821	0.00439105	3	0	0.0644848	0.0152893	0.025195		NA	0.014267	0	0.0508595	0	0	0	0
Lentimicrobium	0	0.0489237	0.00210225	0	0.109085	0	0.00105113	3	0	0.109085	0.0266852	0.044777		Lentimicrobium	0	0.0472729	0	0	0.0811309	0	0	2	0	0.0811309	0.0214006	0.0348397		Lentimicrobium	0	0.0395023	0	0	0	0	0	1	0	0.0395023	0.00658371	0.0161267		Lentimicrobium	0	0.0391278	0	0	0.0103985	0	0
NA	0	0	0.115624	0	0	0	0	1	0	0.115624	0.0192707	0.0472033		NA	0.0386353	0	0.0604495	0	0	0	0	2	0	0.0604495	0.0165141	0.0264973		NA	0	0	0	0.0184691	0	0	0	1	0	0.0184691	0.00307818	0.00753997		NA	0	0	0.0152579	0.0112061	0	0	0
Pseudomonas	0	0	0.0157669	0	0	0	0	1	0	0.0157669	0.00262782	0.00643681		Pseudomonas	0.00891583	0	0.0192339	0	0	0.0193584	0.00445792	3	0	0.0193584	0.00791803	0.00946587		Pseudomonas	0	0	0.00317138	0	0	0	0	1	0	0.00317138	0.000528564	0.00129471		Pseudomonas	0	0.0569132	0.0127149	0	0.0441937	0	0.00635744
Mobiluncus	0.0172033	0.0200142	0.0651699	0	0	0	0.00860164	3	0	0.0651699	0.0170646	0.0252841		Mobiluncus	0.0475511	0	0.269275	0	0	0	0	2	0	0.269275	0.0528044	0.107741		Mobiluncus	0	0	0.0443993	0	0	0	0	1	0	0.0443993	0.00739989	0.018126		Mobiluncus	0	0	0.0254298	0	0	0	0
Desulfobulbus	0	0	0.091448	0.0196488	0	0.0149575	0.00747876	3	0	0.091448	0.0210091	0.0355648		Desulfobulbus	0	0	0.0906743	0.0080604	0	0.0110619	0.0040302	3	0	0.0906743	0.0182994	0.0357769		Desulfobulbus	0	0	0.0422851	0.010074	0	0	0	2	0	0.0422851	0.00872652	0.0169269		Desulfobulbus	0	0	0.0203438	0	0	0	0
Lactococcus	0.168411	0	0.00630676	0	0	0	0	2	0	0.168411	0.0291197	0.0682852		Lactococcus	0	0	0.0164862	0	0	0	0	1	0	0.0164862	0.00274771	0.00673048		Lactococcus	0.042397	0	0	0	0	0	0	1	0	0.042397	0.00706617	0.0173085		Lactococcus	0	0	0	0	0	0	0
Comamonas	0	0.00333571	0.0557097	0	0.0177374	0.0129632	0.00814944	4	0	0.0557097	0.0149577	0.0212366		Comamonas	0	0	0.0824312	0	0.0147511	0	0	2	0	0.0824312	0.016197	0.0329801		Comamonas	0	0	0.0295996	0	0	0	0	1	0	0.0295996	0.00493326	0.012084		Comamonas	0	0	0.0356017	0	0	0	0
Cryptobacterium	0.00452718	0	0.0704255	0	0.0159637	0	0.00226359	3	0	0.0704255	0.0151527	0.0277757		Cryptobacterium	0.00891583	0	0.0247294	0	0.0147511	0	0.00445792	3	0	0.0247294	0.00806604	0.010181		Cryptobacterium	0	0	0.0253711	0	0	0	0	1	0	0.0253711	0.00422851	0.0103577		Cryptobacterium	0	0	0	0	0.00779889	0	0
NA	0	0	0.0136646	0.00982439	0.0062081	0.0329065	0.00801624	4	0	0.0329065	0.0104339	0.012259		NA	0	0	0.0192339	0.0080604	0	0.0138274	0.0040302	3	0	0.0192339	0.00685363	0.00829794		NA	0	0	0.0243139	0.0117531	0	0	0	2	0	0.0243139	0.00601116	0.0101242		NA	0	0	0.0152579	0.0280151	0	0	0
Ralstonia	0	0	0	0	0	0	0	0	0	0	0	0		Ralstonia	0.0267475	0	0.0879266	0	0	0.0857301	0.0133738	3	0	0.0879266	0.0334007	0.0426674		Ralstonia	0	0	0	0	0	0	0	0	0	0	0	0		Ralstonia	0.00570679	0	0.0305157	0	0	0	0
Staphylococcus	0	0.00667141	0.0241759	0	0	0.0518527	0.00333571	3	0	0.0518527	0.0137833	0.0208701		Staphylococcus	0	0	0	0	0	0.0276549	0	1	0	0.0276549	0.00460914	0.0112901		Staphylococcus	0.00446284	0	0.00211425	0	0	0	0	2	0	0.00446284	0.00109618	0.0018535		Staphylococcus	0.014267	0	0.00762893	0.00280151	0	0	0.00140076
Erysipelotrichaceae_UCG-006	0	0.0144547	0	0	0.0407961	0.0279207	0.00722736	3	0	0.0407961	0.0138619	0.01732		Erysipelotrichaceae_UCG-006	0.0594389	0.0206819	0	0	0	0.0165929	0.00829646	3	0	0.0594389	0.016119	0.0231393		Erysipelotrichaceae_UCG-006	0	0.00493778	0	0	0	0.0087821	0	2	0	0.0087821	0.00228665	0.00374525		Erysipelotrichaceae_UCG-006	0	0	0	0	0	0	0
Clostridiales_Family_XIII_UCG-001	0.0099598	0.022238	0.0304827	0	0.0150768	0	0.0125183	4	0	0.0304827	0.0129596	0.0121863		Clostridiales_Family_XIII_UCG-001	0.0118878	0.0325001	0.0274771	0	0	0	0.00594389	3	0	0.0325001	0.0119775	0.014777		Clostridiales_Family_XIII_UCG-001	0.00334713	0.00592534	0.0147998	0.00671603	0	0	0.00463624	4	0	0.0147998	0.00513138	0.00552205		Clostridiales_Family_XIII_UCG-001	0	0	0	0	0	0	0
Escherichia/Shigella	0	0	0.0126135	0	0	0	0	1	0	0.0126135	0.00210225	0.00514945		Escherichia/Shigella	0	0	0	0	0	0	0	0	0	0	0	0		Escherichia/Shigella	0	0	0.0380566	0.0554072	0.0373384	0.0562054	0.0376975	4	0	0.0562054	0.0311679	0.025467		Escherichia/Shigella	0	0	0	0	0	0	0
Phocaeicola	0	0	0.0199714	0.00491219	0	0.0109688	0.0024561	3	0	0.0199714	0.00597541	0.00811258		Phocaeicola	0	0	0.145628	0	0	0.0248894	0	2	0	0.145628	0.0284196	0.058277		Phocaeicola	0	0	0.0116284	0	0	0	0	1	0	0.0116284	0.00193807	0.00474727		Phocaeicola	0	0	0.0305157	0	0	0	0
F0332	0.0181087	0	0	0.0122805	0.0186243	0.0309122	0.0151946	4	0	0.0309122	0.013321	0.0119706		F0332	0.0178317	0	0.0109908	0.0053736	0.0122926	0.0193584	0.0116417	5	0	0.0193584	0.0109745	0.00736014		F0332	0	0	0	0.00671603	0.00196518	0	0	2	0	0.00671603	0.00144687	0.00269839		F0332	0	0	0	0	0	0	0
Mesorhizobium	0	0	0	0	0	0	0	0	0	0	0	0		Mesorhizobium	0.0208036	0	0.0357202	0	0.00737554	0.0801991	0.0140896	4	0	0.0801991	0.0240164	0.0307711		Mesorhizobium	0	0	0	0	0	0	0	0	0	0	0	0		Mesorhizobium	0.00856018	0	0.0279727	0	0	0.00604047	0.00302024
Slackia	0	0	0.0378406	0	0.0106424	0.0029915	0.00149575	3	0	0.0378406	0.00857909	0.0149165		Slackia	0.053495	0	0.0631972	0	0	0	0	2	0	0.0631972	0.0194487	0.0302856		Slackia	0	0	0.0116284	0	0	0	0	1	0	0.0116284	0.00193807	0.00474727		Slackia	0	0	0.0101719	0	0	0	0
NA	0.0226359	0.0211261	0	0	0.0115293	0.00698018	0.00925475	4	0	0.0226359	0.0103786	0.00994037		NA	0.0178317	0.00886368	0	0	0.0516288	0	0.00443184	3	0	0.0516288	0.013054	0.0201971		NA	0.00334713	0	0	0	0.00294777	0.00702568	0.00147388	3	0	0.00702568	0.0022201	0.00281708		NA	0	0	0	0	0	0	0
Alysiella	0.0226359	0	0	0	0	0.0349009	0	2	0	0.0349009	0.00958946	0.0153539		Alysiella	0.056467	0	0	0	0	0	0	1	0	0.056467	0.00941116	0.0230525		Alysiella	0.0145042	0	0	0	0	0	0	1	0	0.0145042	0.00241737	0.00592133		Alysiella	0	0	0	0	0	0	0
Simonsiella	0.0778675	0	0	0	0	0.00199434	0	2	0	0.0778675	0.0133103	0.0316365		Simonsiella	0	0	0	0	0	0	0	0	0	0	0	0		Simonsiella	0	0	0	0	0	0	0	0	0	0	0	0		Simonsiella	0	0	0	0	0	0	0
Akkermansia	0.00814893	0	0	0	0.00177374	0	0	2	0	0.00814893	0.00165378	0.0032601		Akkermansia	0	0	0	0	0	0	0	0	0	0	0	0		Akkermansia	0	0	0.0211425	0.0470122	0.0275125	0	0.0105713	3	0	0.0470122	0.0159445	0.0194356		Akkermansia	0	0	0	0	0	0	0
Howardella	0	0	0.0157669	0	0.00709497	0.00598301	0.0029915	3	0	0.0157669	0.00480748	0.00626193		Howardella	0	0	0.0109908	0	0	0	0	1	0	0.0109908	0.0018318	0.00448698		Howardella	0	0	0.0200854	0	0	0	0	1	0	0.0200854	0.00334757	0.00819984		Howardella	0	0.0106712	0.0330587	0	0	0	0
Gardnerella	0	0	0.0315338	0	0	0	0	1	0	0.0315338	0.00525563	0.0128736		Gardnerella	0	0	0.0522064	0	0	0	0	1	0	0.0522064	0.00870107	0.0213132		Gardnerella	0	0	0.0179712	0	0	0	0	1	0	0.0179712	0.00299519	0.0073367		Gardnerella	0	0	0.0254298	0	0	0	0
NA	0.0135815	0.00555951	0	0	0.00266061	0.0029915	0.00282606	4	0	0.0135815	0.00413219	0.00507827		NA	0.0178317	0	0	0	0	0	0	1	0	0.0178317	0.00297194	0.00727975		NA	0.0167357	0.00395023	0	0	0	0	0	2	0	0.0167357	0.00344765	0.00669879		NA	0	0	0	0	0	0	0
Blvii28_wastewater-sludge_group	0.0135815	0.0311333	0	0	0	0.00598301	0.0029915	3	0	0.0311333	0.00844963	0.0123382		Blvii28_wastewater-sludge_group	0.0148597	0.0236365	0	0	0	0.0138274	0.00691372	3	0	0.0236365	0.0087206	0.010143		Blvii28_wastewater-sludge_group	0.00557855	0	0	0	0	0	0	1	0	0.00557855	0.000929759	0.00227743		Blvii28_wastewater-sludge_group	0	0	0	0	0	0	0
Faecalibacterium	0	0	0.0525563	0	0.0150768	0	0	2	0	0.0525563	0.0112722	0.021105		Faecalibacterium	0	0	0	0	0	0	0	0	0	0	0	0		Faecalibacterium	0.00223142	0	0	0	0	0	0	1	0	0.00223142	0.000371903	0.000910974		Faecalibacterium	0	0	0	0	0	0	0
Alistipes	0	0	0.00840901	0	0.00886871	0	0	2	0	0.00886871	0.00287962	0.00446346		Alistipes	0	0	0	0	0	0	0	0	0	0	0	0		Alistipes	0	0	0	0.0184691	0.0255473	0.0228335	0.00923454	3	0	0.0255473	0.0111416	0.0124123		Alistipes	0	0	0	0	0	0	0
Cutibacterium	0	0	0.0473007	0	0	0	0	1	0	0.0473007	0.00788345	0.0193104		Cutibacterium	0	0	0	0	0	0	0	0	0	0	0	0		Cutibacterium	0	0	0.00634276	0	0	0	0	1	0	0.00634276	0.00105713	0.00258942		Cutibacterium	0	0	0	0	0	0	0
Sneathia	0	0	0.0115624	0	0	0	0	1	0	0.0115624	0.00192707	0.00472033		Sneathia	0	0	0	0	0	0	0	0	0	0	0	0		Sneathia	0	0	0	0	0	0	0	0	0	0	0	0		Sneathia	0	0	0.0279727	0	0	0	0
NA	0	0.0177904	0	0.0122805	0	0	0	2	0	0.0177904	0.00501182	0.00795738		NA	0	0	0	0	0	0	0	0	0	0	0	0		NA	0	0.00296267	0	0.010074	0	0	0	2	0	0.010074	0.00217279	0.00404816		NA	0	0	0	0	0	0	0
Lachnospiraceae_NK4A136_group	0	0.0166785	0	0	0.0168505	0.00498584	0.00249292	3	0	0.0168505	0.00641915	0.00824305		Lachnospiraceae_NK4A136_group	0	0	0	0	0	0	0	0	0	0	0	0		Lachnospiraceae_NK4A136_group	0	0.00790045	0	0	0	0	0	1	0	0.00790045	0.00131674	0.00322535		Lachnospiraceae_NK4A136_group	0	0	0	0	0	0	0
Roseburia	0	0	0	0.00491219	0	0	0	1	0	0.00491219	0.000818699	0.0020054		Roseburia	0	0	0	0	0	0	0	0	0	0	0	0		Roseburia	0	0	0.0116284	0.010074	0	0	0	2	0	0.0116284	0.00361707	0.00562506		Roseburia	0	0	0	0.0112061	0	0	0
Acholeplasma	0	0	0	0.0135085	0	0	0	1	0	0.0135085	0.00225142	0.00551484		Acholeplasma	0	0	0	0.0080604	0	0	0	1	0	0.0080604	0.0013434	0.00329064		Acholeplasma	0	0	0	0.00335801	0	0	0	1	0	0.00335801	0.000559669	0.0013709		Acholeplasma	0	0	0	0.0112061	0	0	0
Pseudopropionibacterium	0.00724349	0	0.00946014	0.00736829	0.00443435	0	0.00583892	4	0	0.00946014	0.00475105	0.00401206		Pseudopropionibacterium	0	0	0	0	0	0	0	0	0	0	0	0		Pseudopropionibacterium	0.00780997	0	0	0	0.00196518	0	0	2	0	0.00780997	0.00162919	0.00312832		Pseudopropionibacterium	0	0	0	0	0	0	0
NA	0	0.00667141	0	0.00736829	0	0	0	2	0	0.00736829	0.00233995	0.00363173		NA	0	0	0	0	0	0	0	0	0	0	0	0		NA	0	0	0	0	0	0.0087821	0	1	0	0.0087821	0.00146368	0.00358528		NA	0	0	0	0	0	0	0
Serratia	0	0	0	0	0	0	0	0	0	0	0	0		Serratia	0	0	0	0	0	0	0	0	0	0	0	0		Serratia	0	0	0	0	0	0	0	0	0	0	0	0		Serratia	0	0	0	0	0.020797	0	0
NA	0	0	0	0	0	0	0	0	0	0	0	0		NA	0.0208036	0	0	0	0	0	0	1	0	0.0208036	0.00346727	0.00849304		NA	0	0	0	0	0	0	0	0	0	0	0	0		NA	0	0	0.0203438	0	0	0	0
NA	0	0	0.00630676	0	0	0	0	1	0	0.00630676	0.00105113	0.00257472		NA	0	0	0	0	0	0	0	0	0	0	0	0		NA	0	0	0	0.00671603	0	0	0	1	0	0.00671603	0.00111934	0.00274181		NA	0	0	0	0	0	0	0
NA	0	0	0	0.0110524	0	0	0	1	0	0.0110524	0.00184207	0.00451214		NA	0	0	0	0	0	0	0	0	0	0	0	0		NA	0	0	0	0.0167901	0	0	0	1	0	0.0167901	0.00279835	0.00685452		NA	0	0	0	0	0	0	0
Streptobacillus	0	0	0	0	0	0	0	0	0	0	0	0		Streptobacillus	0	0	0	0	0.0147511	0	0	1	0	0.0147511	0.00245851	0.0060221		Streptobacillus	0.0145042	0	0	0	0	0	0	1	0	0.0145042	0.00241737	0.00592133		Streptobacillus	0	0	0	0	0	0	0
Klebsiella	0	0	0	0	0	0	0	0	0	0	0	0		Klebsiella	0	0	0	0	0	0	0	0	0	0	0	0		Klebsiella	0	0	0	0	0.0108085	0.0281027	0	2	0	0.0281027	0.0064852	0.0114389		Klebsiella	0	0	0	0	0	0	0
Ruminococcus	0	0	0.00525563	0	0	0.00797734	0	2	0	0.00797734	0.0022055	0.00352348		Ruminococcus	0	0	0	0	0	0	0	0	0	0	0	0		Ruminococcus	0	0.00790045	0.00528564	0	0	0	0	2	0	0.00790045	0.00219768	0.00350361		Ruminococcus	0	0	0	0	0	0	0
Eggerthia	0	0	0	0	0	0	0	0	0	0	0	0		Eggerthia	0	0	0	0	0	0	0	0	0	0	0	0		Eggerthia	0	0	0	0	0	0	0	0	0	0	0	0		Eggerthia	0	0	0	0	0	0	0
Blautia	0	0	0.0210225	0	0.00266061	0	0	2	0	0.0210225	0.00394719	0.0084326		Blautia	0	0	0	0	0	0	0	0	0	0	0	0		Blautia	0	0	0	0	0	0	0	0	0	0	0	0		Blautia	0	0	0	0	0	0	0
Agathobacter	0	0	0.00630676	0	0	0.00698018	0	2	0	0.00698018	0.00221449	0.00343728		Agathobacter	0	0	0	0	0	0	0	0	0	0	0	0		Agathobacter	0	0	0	0	0.0088433	0	0	1	0	0.0088433	0.00147388	0.00361026		Agathobacter	0	0	0	0	0	0	0
Kocuria	0	0	0.0210225	0	0	0	0	1	0	0.0210225	0.00350376	0.00858241		Kocuria	0	0	0	0	0	0	0	0	0	0	0	0		Kocuria	0	0	0	0	0	0	0	0	0	0	0	0		Kocuria	0	0	0	0	0	0	0
Flexilinea	0	0	0	0	0	0.00997168	0	1	0	0.00997168	0.00166195	0.00407092		Flexilinea	0	0	0	0	0	0	0	0	0	0	0	0		Flexilinea	0	0	0	0	0	0	0	0	0	0	0	0		Flexilinea	0	0	0	0	0	0	0
CAG-352	0	0	0.00840901	0	0.00266061	0.00498584	0.00133031	3	0	0.00840901	0.00267591	0.00345502		CAG-352	0	0	0	0	0	0	0	0	0	0	0	0		CAG-352	0.00334713	0	0	0	0	0	0	1	0	0.00334713	0.000557855	0.00136646		CAG-352	0	0	0	0	0	0	0
Conchiformibius	0.0153924	0	0	0.0024561	0	0	0	2	0	0.0153924	0.00297475	0.00616221		Conchiformibius	0	0	0	0	0	0	0	0	0	0	0	0		Conchiformibius	0	0	0	0	0	0	0	0	0	0	0	0		Conchiformibius	0	0	0	0	0	0	0
NA	0	0	0	0	0.0133031	0	0	1	0	0.0133031	0.00221718	0.00543095		NA	0	0	0	0	0	0	0	0	0	0	0	0		NA	0	0	0	0	0.00294777	0	0	1	0	0.00294777	0.000491294	0.00120342		NA	0	0	0	0	0	0	0
Carnobacterium	0	0	0	0	0	0	0	0	0	0	0	0		Carnobacterium	0	0	0	0	0	0	0	0	0	0	0	0		Carnobacterium	0	0	0	0	0	0	0	0	0	0	0	0		Carnobacterium	0	0	0	0	0	0	0
NA	0	0	0	0.0159646	0	0.00398867	0	2	0	0.0159646	0.00332555	0.00639411		NA	0	0	0	0	0	0	0	0	0	0	0	0		NA	0	0	0	0	0	0	0	0	0	0	0	0		NA	0	0	0	0	0	0	0
NA	0.00362174	0	0	0	0	0.0109688	0	2	0	0.0109688	0.00243177	0.0044261		NA	0	0	0	0	0	0	0	0	0	0	0	0		NA	0	0	0	0	0	0	0	0	0	0	0	0		NA	0	0	0	0	0	0	0
Delftia	0	0	0	0	0	0	0	0	0	0	0	0		Delftia	0	0	0	0	0	0	0	0	0	0	0	0		Delftia	0	0	0	0	0	0	0	0	0	0	0	0		Delftia	0.00570679	0	0	0	0	0	0
NA	0.00724349	0	0	0	0	0	0	1	0	0.00724349	0.00120725	0.00295714		NA	0	0	0	0	0	0	0	0	0	0	0	0		NA	0	0	0.00528564	0	0	0	0	1	0	0.00528564	0.000880939	0.00215785		NA	0	0	0	0	0	0	0
NA	0	0	0.00525563	0	0.00709497	0	0	2	0	0.00709497	0.00205843	0.00324152		NA	0	0	0	0	0	0	0	0	0	0	0	0		NA	0	0	0	0	0	0	0	0	0	0	0	0		NA	0	0	0	0	0	0	0
Hydrotalea	0	0	0	0	0	0	0	0	0	0	0	0		Hydrotalea	0	0	0.0109908	0	0	0	0	1	0	0.0109908	0.0018318	0.00448698		Hydrotalea	0	0	0	0	0	0	0	0	0	0	0	0		Hydrotalea	0	0	0	0	0	0	0
Floricoccus	0	0	0	0	0	0	0	0	0	0	0	0		Floricoccus	0	0	0	0	0	0	0	0	0	0	0	0		Floricoccus	0	0	0	0	0	0	0	0	0	0	0	0		Floricoccus	0	0	0.0279727	0	0	0	0
NA	0	0	0.00315338	0	0	0	0	1	0	0.00315338	0.000525563	0.00128736		NA	0	0	0	0	0	0	0	0	0	0	0	0		NA	0	0	0	0	0	0	0	0	0	0	0	0		NA	0	0	0	0.0112061	0	0	0
Brachybacterium	0	0	0.0105113	0	0	0	0	1	0	0.0105113	0.00175188	0.00429121		Brachybacterium	0	0	0	0	0	0	0	0	0	0	0	0		Brachybacterium	0	0	0	0	0	0	0	0	0	0	0	0		Brachybacterium	0	0	0	0	0	0	0
NA	0	0	0	0	0	0	0	0	0	0	0	0		NA	0	0	0	0	0	0	0	0	0	0	0	0		NA	0.00669426	0.00395023	0	0	0	0	0	2	0	0.00669426	0.00177408	0.00288213		NA	0	0	0	0	0	0	0
Romboutsia	0	0	0	0	0	0.00997168	0	1	0	0.00997168	0.00166195	0.00407092		Romboutsia	0	0	0	0	0	0	0	0	0	0	0	0		Romboutsia	0	0	0	0	0	0	0	0	0	0	0	0		Romboutsia	0	0	0	0	0	0	0
Acinetobacter	0	0	0	0	0.00886871	0	0	1	0	0.00886871	0.00147812	0.00362063		Acinetobacter	0	0	0	0	0	0	0	0	0	0	0	0		Acinetobacter	0	0	0	0	0	0	0	0	0	0	0	0		Acinetobacter	0	0	0	0	0	0	0
Pseudoramibacter	0	0	0.00210225	0	0	0	0	1	0	0.00210225	0.000350376	0.000858241		Pseudoramibacter	0	0	0	0	0	0	0	0	0	0	0	0		Pseudoramibacter	0	0	0	0	0	0	0	0	0	0	0	0		Pseudoramibacter	0	0	0	0	0	0	0
UCG-002	0	0	0.00315338	0	0	0	0	1	0	0.00315338	0.000525563	0.00128736		UCG-002	0	0	0	0	0	0	0	0	0	0	0	0		UCG-002	0	0	0	0	0.00589553	0	0	1	0	0.00589553	0.000982589	0.00240684		UCG-002	0	0	0	0	0	0	0
Subdoligranulum	0	0	0.00630676	0	0.00266061	0	0	2	0	0.00630676	0.00149456	0.00258657		Subdoligranulum	0	0	0	0	0	0	0	0	0	0	0	0		Subdoligranulum	0	0	0	0	0	0	0	0	0	0	0	0		Subdoligranulum	0	0	0	0	0	0	0
NA	0	0	0.00315338	0	0	0	0	1	0	0.00315338	0.000525563	0.00128736		NA	0	0	0	0	0	0	0	0	0	0	0	0		NA	0.00223142	0	0	0	0	0	0	1	0	0.00223142	0.000371903	0.000910974		NA	0	0	0	0	0	0	0
Coprococcus	0	0	0.00840901	0	0	0	0	1	0	0.00840901	0.0014015	0.00343297		Coprococcus	0	0	0	0	0	0	0	0	0	0	0	0		Coprococcus	0	0	0	0	0	0	0	0	0	0	0	0		Coprococcus	0	0	0	0	0	0	0
NA	0	0	0	0	0	0	0	0	0	0	0	0		NA	0	0	0	0	0	0	0	0	0	0	0	0		NA	0	0	0	0	0	0	0	0	0	0	0	0		NA	0	0	0	0	0	0	0
Christensenellaceae_R-7_group	0	0	0.00735789	0	0	0	0	1	0	0.00735789	0.00122631	0.00300385		Christensenellaceae_R-7_group	0	0	0	0	0	0	0	0	0	0	0	0		Christensenellaceae_R-7_group	0	0	0	0	0	0	0	0	0	0	0	0		Christensenellaceae_R-7_group	0	0	0	0	0	0	0
Dorea	0	0	0.00525563	0	0.00177374	0	0	2	0	0.00525563	0.00117156	0.00212285		Dorea	0	0	0	0	0	0	0	0	0	0	0	0		Dorea	0	0	0	0	0	0	0	0	0	0	0	0		Dorea	0	0	0	0	0	0	0
NA	0	0	0	0	0.00177374	0	0	1	0	0.00177374	0.000295624	0.000724127		NA	0	0	0	0	0	0	0	0	0	0	0	0		NA	0	0	0	0	0.00196518	0.00526926	0	2	0	0.00526926	0.00120574	0.00214029		NA	0	0	0	0	0	0	0
Propionivibrio	0	0	0.00525563	0	0	0.00199434	0	2	0	0.00525563	0.00120833	0.00213723		Propionivibrio	0	0	0	0	0	0	0	0	0	0	0	0		Propionivibrio	0	0	0	0	0	0	0	0	0	0	0	0		Propionivibrio	0	0	0	0	0	0	0
Lawsonella	0	0.00667141	0	0	0	0	0	1	0	0.00667141	0.0011119	0.00272359		Lawsonella	0	0	0	0	0	0	0	0	0	0	0	0		Lawsonella	0	0	0	0	0	0	0	0	0	0	0	0		Lawsonella	0	0	0	0	0	0	0
Enterococcus	0	0	0	0	0	0	0	0	0	0	0	0		Enterococcus	0	0	0	0	0	0	0	0	0	0	0	0		Enterococcus	0	0	0	0	0	0	0	0	0	0	0	0		Enterococcus	0	0	0	0	0	0	0
NA	0	0.00444761	0	0	0.00177374	0	0	2	0	0.00444761	0.00103689	0.0018153		NA	0	0	0	0	0	0	0	0	0	0	0	0		NA	0	0	0	0	0	0	0	0	0	0	0	0		NA	0	0	0	0	0	0	0
NA	0	0.00667141	0	0	0	0	0	1	0	0.00667141	0.0011119	0.00272359		NA	0	0	0	0	0	0	0	0	0	0	0	0		NA	0	0	0	0	0	0	0	0	0	0	0	0		NA	0	0	0	0	0	0	0
Collinsella	0	0	0	0	0.00177374	0	0	1	0	0.00177374	0.000295624	0.000724127		Collinsella	0	0	0	0	0	0	0	0	0	0	0	0		Collinsella	0	0	0	0	0.00294777	0	0	1	0	0.00294777	0.000491294	0.00120342		Collinsella	0	0	0	0	0	0	0
Barnesiella	0	0	0	0	0	0	0	0	0	0	0	0		Barnesiella	0	0	0	0	0	0	0	0	0	0	0	0		Barnesiella	0	0	0	0	0.00491294	0	0	1	0	0.00491294	0.000818824	0.0020057		Barnesiella	0	0	0	0	0	0	0
NA	0	0	0	0	0	0	0	0	0	0	0	0		NA	0	0	0	0	0	0	0	0	0	0	0	0		NA	0	0	0	0	0	0	0	0	0	0	0	0		NA	0	0	0	0	0	0	0
NA	0	0	0	0	0	0	0	0	0	0	0	0		NA	0	0	0	0	0	0	0	0	0	0	0	0		NA	0	0	0	0.00839504	0	0	0	1	0	0.00839504	0.00139917	0.00342726		NA	0	0	0	0	0	0	0
NA	0.00181087	0	0	0	0	0	0	1	0	0.00181087	0.000301812	0.000739286		NA	0	0	0	0	0	0	0	0	0	0	0	0		NA	0.00334713	0	0	0	0	0	0	1	0	0.00334713	0.000557855	0.00136646		NA	0	0	0	0	0	0	0
Clostridiales_Family_XIII_AD3011_group	0	0	0.00525563	0	0	0	0	1	0	0.00525563	0.000875939	0.0021456		Clostridiales_Family_XIII_AD3011_group	0	0	0	0	0	0	0	0	0	0	0	0		Clostridiales_Family_XIII_AD3011_group	0	0	0	0	0	0	0	0	0	0	0	0		Clostridiales_Family_XIII_AD3011_group	0	0	0	0	0	0	0
Anaerococcus	0	0	0.00525563	0	0	0	0	1	0	0.00525563	0.000875939	0.0021456		Anaerococcus	0	0	0	0	0	0	0	0	0	0	0	0		Anaerococcus	0	0	0	0	0	0	0	0	0	0	0	0		Anaerococcus	0	0	0	0	0	0	0
Finegoldia	0	0	0	0	0	0	0	0	0	0	0	0		Finegoldia	0	0	0.00824312	0	0	0	0	1	0	0.00824312	0.00137385	0.00336524		Finegoldia	0	0	0	0	0	0	0	0	0	0	0	0		Finegoldia	0	0	0	0	0	0	0
Cricetibacter	0	0	0	0.00614024	0	0	0	1	0	0.00614024	0.00102337	0.00250674		Cricetibacter	0	0	0	0	0	0	0	0	0	0	0	0		Cricetibacter	0	0	0	0	0	0	0	0	0	0	0	0		Cricetibacter	0	0	0	0	0	0	0
Parascardovia	0	0	0	0	0	0	0	0	0	0	0	0		Parascardovia	0	0	0	0	0	0	0	0	0	0	0	0		Parascardovia	0	0	0	0	0	0	0	0	0	0	0	0		Parascardovia	0	0	0	0.0112061	0	0	0
Prevotellaceae_YAB2003_group	0	0	0	0	0	0	0	0	0	0	0	0		Prevotellaceae_YAB2003_group	0	0	0	0	0	0	0	0	0	0	0	0		Prevotellaceae_YAB2003_group	0	0	0.00211425	0	0	0	0	1	0	0.00211425	0.000352376	0.000863141		Prevotellaceae_YAB2003_group	0	0	0	0	0	0	0
Parabacteroides	0	0	0.00420451	0	0	0	0	1	0	0.00420451	0.000700751	0.00171648		Parabacteroides	0	0	0	0	0	0	0	0	0	0	0	0		Parabacteroides	0	0	0	0	0	0	0	0	0	0	0	0		Parabacteroides	0	0	0	0	0	0	0
Lachnospira	0	0	0	0	0	0	0	0	0	0	0	0		Lachnospira	0	0	0	0	0	0	0	0	0	0	0	0		Lachnospira	0	0	0	0.00671603	0	0	0	1	0	0.00671603	0.00111934	0.00274181		Lachnospira	0	0	0	0	0	0	0
Alkanindiges	0	0	0	0.0024561	0.00177374	0	0	2	0	0.0024561	0.000704973	0.00111325		Alkanindiges	0	0	0	0	0	0	0	0	0	0	0	0		Alkanindiges	0	0	0	0	0	0	0	0	0	0	0	0		Alkanindiges	0	0	0	0	0	0	0
Stenotrophomonas	0	0	0	0	0	0	0	0	0	0	0	0		Stenotrophomonas	0	0	0.0109908	0	0	0	0	1	0	0.0109908	0.0018318	0.00448698		Stenotrophomonas	0	0	0	0	0	0	0	0	0	0	0	0		Stenotrophomonas	0	0	0	0	0	0	0
NA	0	0	0	0	0	0	0	0	0	0	0	0		NA	0	0	0	0	0	0	0	0	0	0	0	0		NA	0	0	0	0.00503702	0	0	0	1	0	0.00503702	0.000839504	0.00205636		NA	0	0	0	0	0	0	0
Coprobacter	0	0	0	0	0.00266061	0	0	1	0	0.00266061	0.000443435	0.00108619		Coprobacter	0	0	0	0	0	0	0	0	0	0	0	0		Coprobacter	0	0	0	0	0	0	0	0	0	0	0	0		Coprobacter	0	0	0	0	0	0	0
Desulfovibrio	0	0	0	0.00368415	0	0	0	1	0	0.00368415	0.000614024	0.00150405		Desulfovibrio	0	0	0	0	0	0	0	0	0	0	0	0		Desulfovibrio	0	0	0	0	0	0	0	0	0	0	0	0		Desulfovibrio	0	0	0	0	0	0	0
NA	0	0.00333571	0	0	0	0	0	1	0	0.00333571	0.000555951	0.0013618		NA	0	0	0	0	0	0	0	0	0	0	0	0		NA	0	0	0	0	0	0	0	0	0	0	0	0		NA	0	0	0	0	0	0	0
Anaerostipes	0	0	0.00315338	0	0	0	0	1	0	0.00315338	0.000525563	0.00128736		Anaerostipes	0	0	0	0	0	0	0	0	0	0	0	0		Anaerostipes	0	0	0	0	0	0	0	0	0	0	0	0		Anaerostipes	0	0	0	0	0	0	0
NA	0	0	0	0	0.00266061	0	0	1	0	0.00266061	0.000443435	0.00108619		NA	0	0	0	0	0	0	0	0	0	0	0	0		NA	0	0	0	0	0	0	0	0	0	0	0	0		NA	0	0	0	0	0	0	0
Phascolarctobacterium	0	0	0	0	0	0	0	0	0	0	0	0		Phascolarctobacterium	0	0	0	0	0	0	0	0	0	0	0	0		Phascolarctobacterium	0	0	0	0	0	0	0	0	0	0	0	0		Phascolarctobacterium	0	0	0	0	0	0	0
NA	0	0	0	0	0	0	0	0	0	0	0	0		NA	0	0	0	0	0	0	0	0	0	0	0	0		NA	0	0	0.00211425	0	0	0	0	1	0	0.00211425	0.000352376	0.000863141		NA	0	0	0	0	0	0	0
Enterorhabdus	0	0	0	0	0.00177374	0	0	1	0	0.00177374	0.000295624	0.000724127		Enterorhabdus	0	0	0	0	0	0	0	0	0	0	0	0		Enterorhabdus	0	0	0	0	0	0	0	0	0	0	0	0		Enterorhabdus	0	0	0	0	0	0	0
Sediminibacterium	0	0	0.00210225	0	0	0	0	1	0	0.00210225	0.000350376	0.000858241		Sediminibacterium	0	0	0	0	0	0	0	0	0	0	0	0		Sediminibacterium	0	0	0	0	0	0	0	0	0	0	0	0		Sediminibacterium	0	0	0	0	0	0	0
NA	0	0	0	0	0.00177374	0	0	1	0	0.00177374	0.000295624	0.000724127		NA	0	0	0	0	0	0	0	0	0	0	0	0		NA	0	0	0	0	0	0	0	0	0	0	0	0		NA	0	0	0	0	0	0	0
Wolinella	0	0	0	0	0	0	0	0	0	0	0	0		Wolinella	0	0	0	0	0	0	0	0	0	0	0	0		Wolinella	0	0	0	0	0	0	0	0	0	0	0	0		Wolinella	0	0	0	0	0	0	0
NA	0	0	0	0	0	0	0	0	0	0	0	0		NA	0	0	0	0	0	0	0	0	0	0	0	0		NA	0	0	0.00211425	0	0	0	0	1	0	0.00211425	0.000352376	0.000863141		NA	0	0	0	0	0	0	0
NA	0	0	0	0	0	0	0	0	0	0	0	0		NA	0	0	0	0	0	0	0	0	0	0	0	0		NA	0	0	0	0.00335801	0	0	0	1	0	0.00335801	0.000559669	0.0013709		NA	0	0	0	0	0	0	0
NA	0	0	0	0	0	0	0	0	0	0	0	0		NA	0	0	0	0	0	0	0	0	0	0	0	0		NA	0	0	0.00211425	0	0	0	0	1	0	0.00211425	0.000352376	0.000863141		NA	0	0	0	0	0	0	0
Enhydrobacter	0	0	0	0	0	0	0	0	0	0	0	0		Enhydrobacter	0	0	0	0	0	0	0	0	0	0	0	0		Enhydrobacter	0	0	0	0	0	0	0	0	0	0	0	0		Enhydrobacter	0	0	0	0	0	0	0
NA	0	0	0	0	0.000886871	0	0	1	0	0.000886871	0.000147812	0.000362063		NA	0	0	0	0	0	0	0	0	0	0	0	0		NA	0	0	0	0	0	0	0	0	0	0	0	0		NA	0	0	0	0	0	0	0
[truncated: 5 more columns]

## Sheet: Species_S3
Rosier et al. (2021). A single dose of nitrate increases resilience against acidification derived from sugar fermentation by the oral microbiome. Corresponding authors: mira_ale@gva.es and rosier_bob@gva.es
Species detected by 16S rRNA gene Illumina sequencing in study 3 (n = 6): nitrate-rich supplement versus water (at baseline and 4 h after intake)
Water day, baseline (0h)														Supplement day, baseline (0h)														4h after water intake														4h after supplement intake
Species	D19	D20	D21	D22	D23	D24	Median	N	Min	Max	Average	SD		Species	D19	D20	D21	D22	D23	D24	Median	N	Min	Max	Average	SD		Species	D19	D20	D21	D22	D23	D24	Median	N	Min	Max	Average	SD		Species	D19	D20	D21	D22	D23	D24	Median
Streptococcus NA	25.4953	11.7984	35.3137	27.1779	12.0286	21.3853	23.5184	6	11.7984	35.3137	22.1999	9.16429		Streptococcus NA	24.3254	16.711	40.9655	29.2673	19.4124	26.1034	22.8591	6	16.711	40.9655	26.1308	8.56781		Streptococcus NA	26.2928	24.3798	28.5276	27.0975	16.4682	34.9984	24.3526	6	16.4682	34.9984	26.2941	6.02681		Streptococcus NA	38.5779	20.037	30.9582	23.0368	18.5874	31.2594	25.2553
Rothia mucilaginosa	11.3822	5.80857	2.97889	10.7896	4.63745	5.53528	7.09624	6	2.97889	11.3822	6.85534	3.42799		Rothia mucilaginosa	12.2593	1.74614	3.19833	12.3888	6.47326	5.70243	5.90429	6	1.74614	12.3888	6.96138	4.48793		Rothia mucilaginosa	13.0772	8.07229	4.30462	16.2394	7.71922	5.56609	6.23663	6	4.30462	16.2394	9.16314	4.5872		Rothia mucilaginosa	15.2599	9.65745	10.4847	14.9741	13.3569	8.66204	8.36716
Neisseria NA	10.887	14.7661	0.07463	6.47918	4.5124	7.66124	6.43476	6	0.07463	14.7661	7.39675	5.08592		Neisseria NA	10.0006	15.1214	0.0714403	4.06781	7.5968	8.08905	6.5829	6	0.0714403	15.1214	7.49119	5.13144		Neisseria NA	8.49279	10.8315	0.0105713	2.5034	5.99477	5.34127	6.29145	6	0.0105713	10.8315	5.52905	3.91817		Neisseria NA	5.47851	13.7267	0.0127149	7.36518	6.30151	5.09212	5.76191
Prevotella melaninogenica	1.3989	4.19298	0.119828	2.88837	14.4941	2.09704	4.10496	6	0.119828	14.4941	4.19854	5.22697		Prevotella melaninogenica	0.644912	5.06116	0.0439633	4.33649	10.8691	2.67146	4.19576	6	0.0439633	10.8691	3.93785	3.92612		Prevotella melaninogenica	2.27716	5.97669	0.122627	3.89866	21.4509	4.01693	4.10635	6	0.122627	21.4509	6.29049	7.68083		Prevotella melaninogenica	0.684814	6.25333	0.114434	3.27217	11.5996	10.8426	4.06164
Porphyromonas pasteri	5.22075	1.24422	0.0136646	9.05686	2.00521	1.4419	2.94681	6	0.0136646	9.05686	3.16377	3.37267		Porphyromonas pasteri	2.52913	2.76251	0	6.84865	0.626921	1.50719	2.81575	5	0	6.84865	2.37907	2.43462		Porphyromonas pasteri	7.76088	7.6427	0	6.45578	3.28676	3.85885	2.98976	5	0	7.76088	4.83416	3.02648		Porphyromonas pasteri	5.14467	5.97944	0.0178008	5.28926	1.21403	6.49049	4.34651
Granulicatella NA	2.28079	1.70899	0.364741	5.48324	2.53822	2.80204	2.80204	6	0.364741	5.48324	2.52967	1.68643		Granulicatella NA	2.10414	2.28387	0.195087	5.293	1.85372	2.63827	2.40677	6	0.195087	5.293	2.39468	1.65452		Granulicatella NA	2.77477	2.43235	0.653305	5.63475	3.3634	5.98061	2.41956	6	0.653305	5.98061	3.4732	2.02457		Granulicatella NA	2.46818	3.24761	1.2486	3.67278	2.96098	5.50287	2.86788
Haemophilus NA	3.0142	4.78118	0.461445	4.69237	1.44205	3.6965	2.84403	6	0.461445	4.78118	3.01462	1.75455		Haemophilus NA	4.21422	1.87614	0.285761	2.12257	1.36202	3.02821	2.75895	6	0.285761	4.21422	2.14815	1.35678		Haemophilus NA	4.22854	2.68319	0.967271	3.80631	1.2469	6.11937	2.41567	6	0.967271	6.11937	3.17526	1.94994		Haemophilus NA	3.4098	2.39391	1.24352	4.42639	2.23308	0.437934	2.40479
Veillonella NA	1.16258	3.9706	3.4992	1.24524	2.79896	2.44904	2.35313	6	1.16258	3.9706	2.52094	1.15009		Veillonella NA	1.64349	4.39343	2.2806	0.773798	3.03872	2.10177	2.31686	6	0.773798	4.39343	2.37197	1.24073		Veillonella NA	1.10678	2.35532	3.23692	0.874763	2.13516	2.47831	2.29873	6	0.874763	3.23692	2.03121	0.890104		Veillonella NA	0.750442	2.23384	2.48957	0.941308	3.02337	0.64029	2.1845
Actinomyces NA	1.35544	3.48025	3.42457	0.771215	2.96481	1.18065	2.2392	6	0.771215	3.48025	2.19616	1.22615		Actinomyces NA	1.6316	2.94274	4.22048	2.10914	4.12784	2.49447	2.35296	6	1.6316	4.22048	2.92104	1.06294		Actinomyces NA	1.36786	1.82994	3.58155	1.50607	2.28255	1.96543	2.23935	6	1.36786	3.58155	2.0889	0.800923		Actinomyces NA	1.22125	2.73895	4.81894	1.69772	3.79026	1.69737	2.02717
TM7x NA	2.89921	1.7746	1.39695	0.713496	1.19284	2.41016	1.36804	6	0.713496	2.89921	1.73121	0.808007		TM7x NA	1.72373	2.32819	1.63763	1.73567	1.01782	2.19303	1.72747	6	1.01782	2.32819	1.77268	0.464134		TM7x NA	3.53792	2.07189	2.22948	1.12829	0.980623	1.01697	1.72934	6	0.980623	3.53792	1.82753	1.00099		TM7x NA	0.910232	2.0631	2.19967	1.33912	0.948865	2.90849	1.75101
Leptotrichia NA	3.57738	4.849	0.196561	1.14823	1.35603	2.07311	1.37008	6	0.196561	4.849	2.20005	1.7183		Leptotrichia NA	2.30029	5.98003	0.120899	1.2816	1.38414	2.55254	1.6921	6	0.120899	5.98003	2.26992	2.01124		Leptotrichia NA	1.55865	2.22102	0.136369	0.782417	0.452973	0.923877	1.7052	6	0.136369	2.22102	1.01255	0.761611		Leptotrichia NA	0.724762	2.31921	0.312786	1.33072	0.478332	1.92087	1.17163
Fusobacterium periodonticum	1.20876	4.10959	0	2.00663	1.31612	3.82514	1.50981	5	0	4.10959	2.07771	1.60244		Fusobacterium periodonticum	1.30468	4.11866	0	2.14138	1.11616	3.30199	1.65133	5	0	4.11866	1.99715	1.51449		Fusobacterium periodonticum	1.14026	1.40036	0	1.84355	0.809653	3.54797	1.62688	5	0	3.54797	1.45696	1.19725		Fusobacterium periodonticum	0.804657	1.52598	0	3.19653	1.06325	1.02386	1.42866
Gemella sanguinis	1.9313	1.05631	0.0336361	4.00712	1.10593	1.43492	1.42543	6	0.0336361	4.00712	1.59487	1.33599		Gemella sanguinis	1.23336	1.71069	0	5.0888	0.602336	1.41593	1.42068	5	0	5.0888	1.67519	1.78178		Gemella sanguinis	1.5553	0.700178	0	4.32344	2.01332	2.64341	1.57508	5	0	4.32344	1.87261	1.52332		Gemella sanguinis	0.681961	0.533561	0	2.4121	1.02945	1.23528	1.56519
Veillonella rogosae	0.877368	2.28718	0	1.32261	0.0913477	1.14774	0.92212	5	0	2.28718	0.954374	0.849816		Veillonella rogosae	1.11151	2.68569	0	0.977995	0.130301	1.18363	0.938247	5	0	2.68569	1.01485	0.963665		Veillonella rogosae	0.978478	1.42998	0	0.84622	0.182761	2.03745	0.97083	5	0	2.03745	0.912481	0.762524		Veillonella rogosae	0.599212	1.51176	0	1.19625	0.181974	0.939293	0.951479
Rothia NA	1.17254	4.97242	0	0.0908756	0.866473	1.03606	0.964973	5	0	4.97242	1.3564	1.83812		Rothia NA	0.921303	4.33138	0.00549541	0.080604	2.02581	0.59458	1.1043	6	0.00549541	4.33138	1.32653	1.64411		Rothia NA	1.07554	4.05886	0.0179712	0.122568	1.74115	0.556785	1.21541	6	0.0179712	4.05886	1.26215	1.51195		Rothia NA	1.35536	7.82556	0.101719	0.137274	5.13167	0.280882	1.29434
Prevotella NA	0.435515	0.350249	1.67655	0.839985	2.63489	0.736907	1.23502	6	0.350249	2.63489	1.11235	0.8821		Prevotella NA	0.665716	0.271819	1.28867	1.09621	2.35526	0.716261	1.10428	6	0.271819	2.35526	1.06566	0.724699		Prevotella NA	0.544467	0.420699	5.49918	1.10311	2.0428	0.598939	1.08094	6	0.420699	5.49918	1.70153	1.95406		Prevotella NA	0.205444	0.284566	5.42925	0.400616	1.76255	1.44669	1.09202
Veillonella dispar	0.202818	0.995152	1.77325	0.439641	3.25393	0.619241	0.914726	6	0.202818	3.25393	1.21401	1.13998		Veillonella dispar	0.190204	1.10501	1.04688	0.666326	4.4327	0.782633	1.07594	6	0.190204	4.4327	1.37062	1.53537		Veillonella dispar	0.186324	0.468102	1.71677	0.533924	5.35707	0.834299	1.09047	6	0.186324	5.35707	1.51608	1.95394		Veillonella dispar	0.0770416	0.590474	1.25114	0.733996	5.78158	0.305044	1.17081
Haemophilus parainfluenzae	0.493463	3.42243	0.456189	0.948054	0.533009	1.74006	0.809051	6	0.456189	3.42243	1.26553	1.16326		Haemophilus parainfluenzae	0.647884	1.96478	0.2995	0.271367	0.570375	1.37445	0.920412	6	0.271367	1.96478	0.854726	0.674471		Haemophilus parainfluenzae	0.567897	3.16808	0.981014	0.725331	0.376331	1.80033	0.887569	6	0.376331	3.16808	1.26983	1.05411		Haemophilus parainfluenzae	0.47937	2.17337	0.989218	0.479059	0.909871	0.0483238	0.89872
Fusobacterium nucleatum	0.469921	0.52593	2.20632	0.720865	2.57725	3.33952	0.916836	6	0.469921	3.33952	1.63997	1.22821		Fusobacterium nucleatum	1.53055	0.528866	2.08276	0.486311	1.13829	1.60398	1.18325	6	0.486311	2.08276	1.22846	0.634106		Fusobacterium nucleatum	0.168472	0.264665	2.99273	0.859652	0.232873	0.354797	1.16077	6	0.168472	2.99273	0.812198	1.0969		Fusobacterium nucleatum	0.390915	0.199196	1.85129	0.57431	0.249565	0.0664452	0.604208
Gemella NA	1.37355	0.26908	0.106164	0.781039	0.257193	0.586335	0.649555	6	0.106164	1.37355	0.562226	0.467691		Gemella NA	1.01938	0.455002	0.134638	1.16876	0.16472	0.456305	0.57428	6	0.134638	1.16876	0.566467	0.433663		Gemella NA	2.39208	0.456251	0.159626	1.03763	1.00028	0.800927	0.564346	6	0.159626	2.39208	0.974465	0.771611		Gemella NA	6.851	0.366379	0.460279	1.07298	0.119583	0.712776	0.742193
Solobacterium moorei	0.454529	0.348025	0.259628	0.164559	1.3374	0.84859	0.730398	6	0.164559	1.3374	0.568789	0.444933		Solobacterium moorei	0.576557	0.449093	0.365445	0.548107	1.52674	0.793695	0.558448	6	0.365445	1.52674	0.709939	0.42541		Solobacterium moorei	0.406119	0.216275	0.365766	0.258567	1.79224	0.453156	0.500632	6	0.216275	1.79224	0.582021	0.599557		Solobacterium moorei	0.182617	0.480205	0.343302	0.352991	1.3908	2.09604	0.466681
Actinomyces graevenitzii	0.085111	0.250178	7.21914	0.0699988	0.559615	0.240317	0.582371	6	0.0699988	7.21914	1.40406	2.85424		Actinomyces graevenitzii	0.112934	0.10341	5.34704	0.47019	1.25138	0.713496	0.647933	6	0.10341	5.34704	1.33307	2.01235		Actinomyces graevenitzii	0.0903725	0.255777	4.75073	0.325727	0.860748	0.414515	0.787122	6	0.0903725	4.75073	1.11631	1.79916		Actinomyces graevenitzii	0.0399475	0.298794	3.80429	0.605127	1.88213	0.791302	0.826025
Atopobium parvulum	0.252617	0.515922	1.99609	0.108068	1.08996	0.154561	0.696315	6	0.108068	1.99609	0.686204	0.736573		Atopobium parvulum	0.231812	0.53773	1.51399	0.298235	1.93485	0.381637	0.691259	6	0.231812	1.93485	0.816375	0.723114		Atopobium parvulum	0.189671	0.416749	3.01176	0.183012	2.2236	0.0966031	0.688731	6	0.0966031	3.01176	1.02023	1.26667		Atopobium parvulum	0.0998687	0.441077	2.49466	0.243732	1.69756	0.927212	0.769744
Oribacterium sinus	0.545978	1.50774	0.265935	0.137541	0.471815	1.34917	0.552449	6	0.137541	1.50774	0.71303	0.575049		Oribacterium sinus	0.537922	1.21137	0.0714403	0.416454	0.693301	1.10619	0.560124	6	0.0714403	1.21137	0.67278	0.429848		Oribacterium sinus	0.43178	0.259727	0.158569	0.201481	0.371418	1.6686	0.549023	6	0.158569	1.6686	0.515262	0.574253		Oribacterium sinus	0.236832	0.234767	0.0584885	0.397815	0.558921	0.733917	0.430814
Veillonella tobetsuensis	0.630184	1.86577	0	0	0.149881	1.62239	0.501116	4	0	1.86577	0.711371	0.836249		Veillonella tobetsuensis	0.983714	2.09774	0	0	0.159803	1.94967	0.658749	4	0	2.09774	0.865154	0.969947		Veillonella tobetsuensis	0.560087	0.835473	0	0	0.248595	1.19788	0.773422	4	0	1.19788	0.473672	0.482127		Veillonella tobetsuensis	0.445129	0.896382	0	0	0.335352	0.709755	0.521107
Porphyromonas endodontalis	0	0.353585	1.03851	0.56613	1.12721	1.29532	0.535013	5	0	1.29532	0.730127	0.504775		Porphyromonas endodontalis	0	0.49932	0.87377	0.373465	0.602336	0.370575	0.548771	5	0	0.87377	0.453244	0.289766		Porphyromonas endodontalis	0	0.395023	1.74532	0.463406	0.27316	0.249412	0.458325	5	0	1.74532	0.521053	0.620446		Porphyromonas endodontalis	0	0.238324	1.78008	0.658356	0.265162	0.332226	0.424134
Parvimonas NA	0.284307	0.0600427	0.883998	0.322977	0.250098	0.661122	0.404599	6	0.0600427	0.883998	0.410424	0.303033		Parvimonas NA	0.436876	0.0975004	0.337968	1.23861	0.196681	0.785398	0.371284	6	0.0975004	1.23861	0.515506	0.42657		Parvimonas NA	0.563434	0.0770294	0.731532	0.920096	0.0903981	0.42681	0.42669	6	0.0770294	0.920096	0.468217	0.340613		Parvimonas NA	0.228271	0.0889268	0.628115	0.75921	0.0389945	0.782241	0.447513
Rothia dentocariosa	0.254428	0.115638	1.19618	0.229645	1.02079	0.195445	0.497257	6	0.115638	1.19618	0.502021	0.475342		Rothia dentocariosa	0.151569	0.0856822	1.08534	0.274054	0.779348	0.0912611	0.4863	6	0.0856822	1.08534	0.41121	0.420605		Rothia dentocariosa	0.266655	0.6587	0.974671	0.515455	1.15749	0.396951	0.480821	6	0.266655	1.15749	0.661654	0.343892		Rothia dentocariosa	0.365234	0.106712	1.775	0.479059	2.48005	0.299003	0.47994
NA NA	0.151208	0.453656	0.10301	0.331573	0.109085	2.15089	0.422432	6	0.10301	2.15089	0.549904	0.796629		NA NA	0.231812	1.23796	0.0631972	0.722749	0.0516288	2.14325	0.480566	6	0.0516288	2.14325	0.741767	0.825534		NA NA	0.352564	0.528343	0.19134	0.391209	0.0314428	0.572593	0.539123	6	0.0314428	0.572593	0.344582	0.204712		NA NA	0.0684814	0.867926	0.147493	0.476257	0.0285959	0.77318	0.433733
Prevotella pallens	0.375756	0.302437	0.117726	0.122805	1.98393	0.145587	0.371377	6	0.117726	1.98393	0.50804	0.730773		Prevotella pallens	0.202092	0.351593	0.0302248	0.408394	1.86355	0.215708	0.373567	6	0.0302248	1.86355	0.511927	0.675144		Prevotella pallens	0.573475	0.336757	0.174426	0.350913	4.03156	0.231847	0.39098	6	0.174426	4.03156	0.94983	1.51592		Prevotella pallens	0.0513611	0.195639	0.0915471	0.366998	1.65077	0.456056	0.423518
Prevotella nanceiensis	0.246279	0.183464	0	0.41508	0.23236	0.0608273	0.239319	5	0	0.41508	0.189668	0.147276		Prevotella nanceiensis	0.329886	0.289547	0	0.558854	0.154886	0.096792	0.232317	5	0	0.558854	0.238328	0.198765		Prevotella nanceiensis	0.720749	0.613273	0	0.451653	0.571867	0.321425	0.263937	5	0	0.720749	0.446494	0.25837		Prevotella nanceiensis	0.584946	0.601145	0	0.521081	0.184574	0.549683	0.449074
NA NA	0.32143	0.219045	0.480365	0.203856	0.391997	0.564397	0.367915	6	0.203856	0.564397	0.363515	0.143494		NA NA	0.258559	0.280683	0.516569	0.459443	0.326982	0.436947	0.353674	6	0.258559	0.516569	0.379864	0.105478		NA NA	0.294548	0.115544	0.288596	0.579258	0.282985	0.217796	0.310765	6	0.115544	0.579258	0.296454	0.154363		NA NA	0.116989	0.131612	0.297528	0.414624	0.179375	0.872848	0.291572
Lautropia mirabilis	3.32748	0.302437	0	0.291048	0.16141	2.58765	0.290425	5	0	3.32748	1.11167	1.45296		Lautropia mirabilis	3.03436	0.800685	0	0.553481	0.172096	1.63717	0.721324	5	0	3.03436	1.03296	1.13689		Lautropia mirabilis	0.297895	0.482915	0.00317138	0.419752	0.0825374	0.0685004	0.637402	6	0.00317138	0.482915	0.225795	0.201868		Lautropia mirabilis	0.399475	0.248995	0	0.288556	0.168976	0.0785261	0.268775
Campylobacter concisus	0.184709	0.575965	0.654852	0.0724549	0.964029	0.559411	0.352982	6	0.0724549	0.964029	0.501903	0.325817		Campylobacter concisus	0.297194	0.245228	0.453371	0.0644832	0.41303	0.929204	0.383006	6	0.0644832	0.929204	0.400419	0.293315		Campylobacter concisus	0.129422	0.0760419	0.58142	0.0436542	0.17097	0.331963	0.32889	6	0.0436542	0.58142	0.222245	0.202761		Campylobacter concisus	0.0770416	0.103155	0.579799	0.114862	0.371747	0.0271821	0.212503
Peptostreptococcus stomatis	0.192858	0.254626	0.742096	0.10684	0.486892	0.625224	0.281479	6	0.10684	0.742096	0.401423	0.25506		Peptostreptococcus stomatis	0.181289	0.333865	0.678683	0.639458	0.700676	0.589049	0.369079	6	0.181289	0.700676	0.520503	0.212712		Peptostreptococcus stomatis	0.130538	0.132333	0.470422	0.224987	0.279055	0.205501	0.351472	6	0.130538	0.470422	0.240473	0.126181		Peptostreptococcus stomatis	0.0627746	0.106712	0.310243	0.114862	0.228768	0.283902	0.226877
Capnocytophaga leadbetteri	0.427366	2.15264	0.306929	0.561218	0.273156	0.221371	0.273156	6	0.221371	2.15264	0.657114	0.742766		Capnocytophaga leadbetteri	0.249643	0.685458	0.186844	0.120906	0.223725	0.218473	0.367147	6	0.120906	0.685458	0.280842	0.203103		Capnocytophaga leadbetteri	0.335829	1.56923	0.182883	0.198123	0.050112	0.121193	0.236684	6	0.050112	1.56923	0.409561	0.575971		Capnocytophaga leadbetteri	0.373794	1.11336	0.211067	0.33338	0.0649908	0.453035	0.307111
Fusobacterium NA	0.247184	0.449208	0.412042	0.321749	2.0194	1.02808	0.382547	6	0.247184	2.0194	0.746278	0.682576		Fusobacterium NA	0.407156	0.245228	0.434137	0.0376152	0.641672	0.436947	0.427751	6	0.0376152	0.641672	0.367126	0.204832		Fusobacterium NA	0.0758683	0.110606	0.302338	0.156148	0.173918	0.263463	0.334732	6	0.0758683	0.302338	0.18039	0.0874032		Fusobacterium NA	0.00570679	0	0.205981	0.29696	0.0779889	0.12383	0.177154
Bergeyella NA	0.444569	0.821695	0.0283804	0.536657	0.0762709	0.230346	0.240337	6	0.0283804	0.821695	0.35632	0.302894		Bergeyella NA	0.261531	0.593866	0	0.239125	0.0442532	0.204646	0.282213	5	0	0.593866	0.223904	0.21038		Bergeyella NA	0.758683	1.01225	0.0369995	0.585974	0.0638683	0.265219	0.263375	6	0.0369995	1.01225	0.453832	0.395883		Bergeyella NA	1.18701	0.537118	0.0508595	0.644348	0.0415941	0.229538	0.330551
Candidatus_Saccharimonas NA	0.448191	0.152331	0.239657	0.137541	0.283799	1.33421	0.283799	6	0.137541	1.33421	0.432622	0.455659		Candidatus_Saccharimonas NA	0.731098	0.251138	0.494587	0.236438	0.172096	1.21958	0.381802	6	0.172096	1.21958	0.517489	0.402073		Candidatus_Saccharimonas NA	1.01418	0.186648	0.616305	0.243456	0.117911	0.704324	0.44414	6	0.117911	1.01418	0.480471	0.354222		Candidatus_Saccharimonas NA	0.216858	0.209867	0.267013	0.224121	0.0779889	0.338266	0.346244
Veillonella atypica	0.282496	0.244618	3.95854	0.0724549	0.364504	0.167524	0.3235	6	0.0724549	3.95854	0.848357	1.52693		Veillonella atypica	0.282335	0.20091	2.8164	0.177329	0.636755	0.149336	0.344002	6	0.149336	2.8164	0.71051	1.04713		Veillonella atypica	0.245456	0.124432	5.49178	0.248493	0.459851	0.0983595	0.401927	6	0.0983595	5.49178	1.11139	2.14975		Veillonella atypica	0.0741882	0.202753	4.20354	0.451044	0.878675	0.144971	0.455447
NA NA	0.678172	0.498132	0.0157669	0.0785951	0.148994	2.16485	0.38634	6	0.0157669	2.16485	0.597419	0.810161		NA NA	0.600333	0.203865	0	0.236438	0.0540873	2.276	0.547775	5	0	2.276	0.561786	0.865716		NA NA	1.57873	0.4365	0.00951414	0.251851	0.0137562	2.23944	0.554781	6	0.00951414	2.23944	0.754964	0.931866		NA NA	0.385208	0.163625	0.0127149	0.274548	0	3.39474	0.49564
Selenomonas NA	0.257144	0.768324	1.57038	0.0699988	0.584448	0.267241	0.26638	6	0.0699988	1.57038	0.586257	0.54374		Selenomonas NA	0.231812	0.452048	2.65428	0.0429888	0.265519	0.365044	0.43749	6	0.0429888	2.65428	0.668616	0.98251		Selenomonas NA	0.0859097	0.195536	1.07721	0.0604443	0.0962937	0.0649875	0.401267	6	0.0604443	1.07721	0.263397	0.401717		Selenomonas NA	0.0428009	0.174297	0.439935	0.0476257	0.106585	0.229538	0.212537
NA NA	0.137626	0.598203	2.01711	0.650866	2.93377	0.245303	0.245303	6	0.137626	2.93377	1.09715	1.12374		NA NA	1.49786	0.46682	4.03363	0.41108	0.833436	0.215708	0.757001	6	0.215708	4.03363	1.24309	1.44015		NA NA	0.0580169	0.197511	0.687133	0.198123	0.128719	0.0562054	0.722067	6	0.0562054	0.687133	0.220951	0.236893		NA NA	0.111282	0.0746985	0.612857	0.0728393	0.0675904	0.0271821	0.197817
Capnocytophaga NA	0.740647	0.466999	0.511899	0.384379	0.231473	0.0219377	0.230673	6	0.0219377	0.740647	0.392889	0.246708		Capnocytophaga NA	0.300166	0.443184	0.409408	0.0886644	0.142594	0.00553097	0.293943	6	0.00553097	0.443184	0.231591	0.17919		Capnocytophaga NA	0.222026	0.477977	0.715675	0.129284	0.0304602	0	0.239149	5	0	0.715675	0.26257	0.280689		Capnocytophaga NA	0.228271	0.156511	0.765436	0.299762	0.0181974	0.114769	0.229931
NA NA	0.223643	0.0244618	1.09948	0.756478	0.603959	0.0827649	0.273002	6	0.0244618	1.09948	0.465131	0.425503		NA NA	0.416072	0.0295456	1.70358	0.94844	0.201598	0.118916	0.42175	6	0.0295456	1.70358	0.569692	0.645476		NA NA	0.220911	0.0730792	0.611019	0.747158	0.313446	0.0403977	0.423626	6	0.0403977	0.747158	0.334335	0.288074		NA NA	0.0256805	0	0.940901	0.493066	0.124782	0.232558	0.32389
Lachnoanaerobaculum saburreum	0.190142	0.919543	0.0546586	0.149822	0.228813	0.499581	0.256383	6	0.0546586	0.919543	0.340426	0.320544		Lachnoanaerobaculum saburreum	0.255587	0.70614	0.0164862	0.217631	0.435157	0.475664	0.270169	6	0.0164862	0.70614	0.351111	0.239807		Lachnoanaerobaculum saburreum	0.188555	0.4365	0.0243139	0.16958	0.112998	0.403977	0.295356	6	0.0243139	0.4365	0.222654	0.163677		Lachnoanaerobaculum saburreum	0.0913086	0.284566	0.0305157	0.313769	0.189773	0.419813	0.231231
Oribacterium parvum	0.232697	0.386942	0	0.0478939	0.290894	0.681066	0.246502	5	0	0.681066	0.273249	0.247647		Oribacterium parvum	0.19912	0.413638	0	0.128966	0.290104	0.478429	0.247075	5	0	0.478429	0.25171	0.179045		Oribacterium parvum	0.297895	0.207387	0	0.0251851	0.169005	0.256437	0.247361	5	0	0.297895	0.159318	0.121995		Oribacterium parvum	0.154083	0.366379	0	0.117664	0.236566	0.474177	0.193216
Gemella morbillorum	0.118612	0.137876	0.171334	0.410168	0.301536	0.0418811	0.219772	6	0.0418811	0.410168	0.196901	0.134707		Gemella morbillorum	0.181289	0.260001	0.217069	0.360031	0.390904	0.0304204	0.206985	6	0.0304204	0.390904	0.239952	0.130749		Gemella morbillorum	0.181861	0.321944	0.0771703	0.535603	0.514876	0	0.212027	5	0	0.535603	0.271909	0.22407		Gemella morbillorum	0.205444	0.341479	0.104262	0.33338	0.241766	0	0.232011
Capnocytophaga gingivalis	0.282496	0.610434	0.266986	0.153506	0.200433	0.0837621	0.147986	6	0.0837621	0.610434	0.26627	0.183887		Capnocytophaga gingivalis	0.151569	0.384093	0.22806	0.0752304	0.169637	0.0414823	0.191371	6	0.0414823	0.384093	0.175012	0.122388		Capnocytophaga gingivalis	0.287853	0.367371	0.237854	0.0940244	0.0294777	0.0087821	0.179449	6	0.0087821	0.367371	0.170894	0.147617		Capnocytophaga gingivalis	0.291046	0.366379	0.193266	0.106457	0.0909871	0.051344	0.172953
Streptococcus parasanguinis	0.121328	0.25129	0.726329	0.175611	0.115293	0.0398867	0.143309	6	0.0398867	0.726329	0.23829	0.249179		Streptococcus parasanguinis	0.0713267	0.33682	0.472605	0.279427	0.18193	0.0497788	0.23476	6	0.0497788	0.472605	0.231981	0.162883		Streptococcus parasanguinis	0.151737	0.348608	0.612077	0.261925	0.102189	0.0439105	0.236525	6	0.0439105	0.612077	0.253408	0.207303		Streptococcus parasanguinis	0.0313873	0.505104	0.862069	0.165289	0.0571919	0.0573845	0.219642
NA NA	0.256238	0.00889521	0	1.06472	0.388449	0.516533	0.328594	5	0	1.06472	0.372472	0.396143		NA NA	0.395269	0.00295456	0	0.198823	1.46773	0.218473	0.347213	5	0	1.46773	0.380542	0.552969		NA NA	0.108224	0.00592534	0	0.481875	0.190622	0	0.282843	4	0	0.481875	0.131108	0.18823		NA NA	0.122696	0	0	0.291357	0.579718	0	0.159669
Corynebacterium matruchotii	0.232697	0.0967355	0.389968	0.173155	2.02384	0.0907423	0.23304	6	0.0907423	2.02384	0.501189	0.754		Corynebacterium matruchotii	0.276391	0.177274	0.189592	0.150461	1.03258	0.127212	0.248824	6	0.127212	1.03258	0.325584	0.350076		Corynebacterium matruchotii	0.0301242	0.0286391	0.145884	0.233382	0.30362	0.021077	0.241103	6	0.021077	0.30362	0.127121	0.120953		Corynebacterium matruchotii	0.0913086	0.0213424	0.14495	0.114862	0.254764	0	0.136035
Centipeda NA	0.169317	0.131204	1.82371	0.15719	2.15864	0.294165	0.198043	6	0.131204	2.15864	0.789037	0.93886		Centipeda NA	0.276391	0.16841	2.88234	0.120906	0.717886	0.22677	0.368304	6	0.120906	2.88234	0.732118	1.075		Centipeda NA	0.0736369	0.0335769	0.670219	0.125926	0.0569901	0.0281027	0.322347	6	0.0281027	0.670219	0.164742	0.250119		Centipeda NA	0	0.0213424	0.322958	0.0784424	0.0623911	0.0181214	0.102184
Campylobacter NA	0.0914491	0.436977	0.490876	0.0957878	0.0851396	0.818675	0.133643	6	0.0851396	0.818675	0.336484	0.299197		Campylobacter NA	0.282335	0.280683	0.288509	0.040302	0.0737554	0.577987	0.281509	6	0.040302	0.577987	0.257262	0.192751		Campylobacter NA	0.0647112	0.167885	0.771703	0.134321	0.00589553	0.075526	0.268972	6	0.00589553	0.771703	0.20334	0.284111		Campylobacter NA	0.0570679	0.131612	0.40179	0.246533	0	0.0211416	0.180318
Prevotella histicola	0.175655	0.0533713	0.988059	0.0319293	0.738763	0	0.191483	5	0	0.988059	0.331296	0.423842		Prevotella histicola	0.0832145	0	0.557784	0.169268	1.40627	0	0.26139	4	0	1.40627	0.369423	0.548717		Prevotella histicola	0.102645	0.0207387	4.47693	0.157827	1.08773	0	0.296343	5	0	4.47693	0.974312	1.76444		Prevotella histicola	0.0627746	0	3.80938	0.207312	1.4428	0	0.332883
Stomatobaculum longum	0.085111	0.235723	0.150311	0.074911	0.18713	0.241315	0.16872	6	0.074911	0.241315	0.162417	0.0720964		Stomatobaculum longum	0.0742986	0.209774	0.123647	0.139714	0.265519	0.25719	0.156364	6	0.0742986	0.265519	0.178357	0.0776062		Stomatobaculum longum	0.0814469	0.0622161	0.118398	0.114173	0.066816	0.144026	0.13168	6	0.0622161	0.144026	0.097846	0.0326278		Stomatobaculum longum	0.0370941	0.0995981	0.0788323	0.215716	0.233967	0.114769	0.106885
Prevotella salivae	0.107747	0.125645	0.442524	0.0294732	1.01901	0.0448726	0.12117	6	0.0294732	1.01901	0.294879	0.385428		Prevotella salivae	0.0742986	0.189092	0.233555	0.0617964	1.21205	0.0663717	0.211323	6	0.0617964	1.21205	0.306193	0.449573		Prevotella salivae	0.177398	0.131345	1.26327	0.0705183	1.41493	0.0491798	0.222439	6	0.0491798	1.41493	0.517773	0.639601		Prevotella salivae	0.0485077	0.0782556	1.03245	0.0588318	0.808485	0.0453035	0.264316
Corynebacterium durum	0.141248	0.0422523	0.0956525	0.0835073	0.148107	0.132623	0.11784	6	0.0422523	0.148107	0.107232	0.0409681		Corynebacterium durum	0.205064	0.0561366	0.126394	0.137027	0.179471	0.14104	0.122117	6	0.0561366	0.205064	0.140856	0.0510197		Corynebacterium durum	0.177398	0.0799921	0.0327709	0.122568	0.132649	0.0790389	0.124481	6	0.0327709	0.177398	0.104069	0.0506474		Corynebacterium durum	0.154083	0.0391278	0.0228868	0.103656	0.07019	0.0483238	0.091824
Capnocytophaga sputigena	0.342255	0.141212	0.1398	0.149822	0.0257193	0.104703	0.0954497	6	0.0257193	0.342255	0.150585	0.104536		Capnocytophaga sputigena	0.184261	0.144773	0.0796835	0.0456756	0.0295022	0.0553097	0.109638	6	0.0295022	0.184261	0.0898675	0.0613507		Capnocytophaga sputigena	0.249919	0.131345	0.0687133	0.0638023	0.0255473	0.0649875	0.0847755	6	0.0255473	0.249919	0.100719	0.0806391		Capnocytophaga sputigena	0.291046	0.142283	0.127149	0.112061	0	0.0302024	0.0873215
Catonella morbi	0.336822	0.463663	0.0988059	0.0601744	0.0886871	0.39787	0.152791	6	0.0601744	0.463663	0.241004	0.178597		Catonella morbi	0.234784	0.443184	0.0686926	0.120906	0.184388	0.918142	0.193838	6	0.0686926	0.918142	0.328349	0.316536		Catonella morbi	0.131654	0.0661663	0.0824559	0.0419752	0.0609205	0.121193	0.181493	6	0.0419752	0.131654	0.0840608	0.0354213		Catonella morbi	0.0599212	0.0640273	0.0305157	0.0952514	0.200172	0.0634249	0.0832583
Prevotella oris	0	0.0622665	0.663261	0.0601744	0.47891	0.793746	0.219381	5	0	0.793746	0.34306	0.346601		Prevotella oris	0.225868	0.10341	0.46711	0	0.368777	0.561394	0.305001	5	0	0.561394	0.28776	0.216438		Prevotella oris	0	0.0572783	0.841473	0	0.13658	0.203745	0.256814	4	0	0.841473	0.206513	0.321135		Prevotella oris	0	0	0.366189	0.0868469	0.0727897	0.0906071	0.170162
Selenomonas sputigena	0.078773	0.161226	0.580222	0.105612	0.634113	0.130629	0.118121	6	0.078773	0.634113	0.281762	0.2541		Selenomonas sputigena	0.172373	0.10341	0.813321	0.0779172	0.272895	0.0884956	0.170148	6	0.0779172	0.813321	0.254735	0.283172		Selenomonas sputigena	0.0490913	0.0483903	0.337224	0.102419	0.0393035	0	0.171261	5	0	0.337224	0.0960713	0.122579		Selenomonas sputigena	0	0.0248995	0.114434	0.0616333	0.0337952	0	0.0788523
Cardiobacterium hominis	0.162979	0.241283	0.292213	0.0184207	0.21551	0.130629	0.130629	6	0.0184207	0.292213	0.176839	0.0963156		Cardiobacterium hominis	0.243699	0.277729	0.43139	0.0080604	0.336816	0.185288	0.181063	6	0.0080604	0.43139	0.247164	0.144168		Cardiobacterium hominis	0.0602484	0.106656	0.0824559	0.00503702	0.0245647	0	0.160503	5	0	0.106656	0.0464937	0.0435045		Cardiobacterium hominis	0.0485077	0.0782556	0.139864	0.0168091	0.0311956	0.0422833	0.054378
Alloprevotella NA	0.0932599	0.189023	0.0851413	0.0368415	0.125936	0.0827649	0.0912303	6	0.0368415	0.189023	0.102161	0.051229		Alloprevotella NA	0.151569	0.144773	0.0439633	0.0564228	0.0762139	0.0801991	0.0922451	6	0.0439633	0.151569	0.0921903	0.0453763		Alloprevotella NA	0.457441	0.453289	0.0824559	0.0201481	0.306568	0.14227	0.0922177	6	0.0201481	0.457441	0.243695	0.189646		Alloprevotella NA	0.214004	0.327251	0.0534025	0.226923	0.0363948	0.0392631	0.165958
Veillonella parvula	0.0959762	0.0800569	0.583375	0.25175	0.193338	0.0598301	0.0919964	6	0.0598301	0.583375	0.210721	0.196908		Veillonella parvula	0.445792	0.127046	0.398417	0.161208	0.169637	0	0.168656	5	0	0.445792	0.217017	0.17076		Veillonella parvula	0.0446284	0.0720916	0.357309	0.0654813	0	0	0.169147	4	0	0.357309	0.0899184	0.134636		Veillonella parvula	0	0	0.383989	0.120465	0	0	0.081005
Filifactor alocis	0	0.0400285	0.215481	0.357362	0.0904608	0.882494	0.13467	5	0	0.882494	0.264304	0.329721		Filifactor alocis	0	0.0206819	0.0769358	0.252559	0.0835894	0.696903	0.19718	5	0	0.696903	0.188445	0.264471		Filifactor alocis	0	0.0365396	0.19134	0.428147	0.055025	0.0895774	0.189892	5	0	0.428147	0.133438	0.158413		Filifactor alocis	0.0285339	0	0.256841	0.397815	0.00519926	0.0875868	0.145926
Tannerella NA	0.105936	0.271304	0.0672721	0.0921036	0.497534	0.34502	0.113305	6	0.0672721	0.497534	0.229862	0.171696		Tannerella NA	0.124822	0.150683	0.0824312	0.0456756	0.090965	0.284845	0.122786	6	0.0456756	0.284845	0.129904	0.0840579		Tannerella NA	0.0412813	0.0661663	0.0591991	0	0.0275125	0.0562054	0.0875114	5	0	0.0661663	0.0417274	0.0247207		Tannerella NA	0	0.103155	0.0559455	0.0868469	0.020797	0.220477	0.0577023
Oribacterium asaccharolyticum	0.105936	0.194583	0.417297	0.024561	0.0984427	0.260261	0.104657	6	0.024561	0.417297	0.183513	0.140847		Oribacterium asaccharolyticum	0.0445792	0.156592	0.142881	0.0322416	0.226183	0.207412	0.141864	6	0.0322416	0.226183	0.134981	0.0810201		Oribacterium asaccharolyticum	0.0301242	0.0582659	0.207197	0	0.0687812	0.0685004	0.137914	5	0	0.207197	0.0721448	0.0713119		Oribacterium asaccharolyticum	0	0.0533561	0.208524	0.0392212	0.161177	0	0.0700465
Johnsonella NA	0.153019	0.550391	0.0262782	0.0491219	0.0629678	0.273224	0.102769	6	0.0262782	0.550391	0.185834	0.20043		Johnsonella NA	0.190204	0.280683	0	0.0967248	0.0786724	0.329093	0.1432	5	0	0.329093	0.162563	0.126687		Johnsonella NA	0.0546698	0.242939	0.00634276	0.0822714	0	0.0456669	0.134943	5	0	0.242939	0.0719816	0.0892348		Johnsonella NA	0.065628	0.131612	0	0.123267	0	0.202356	0.0857531
Lachnoanaerobaculum NA	0.0543262	0.174569	0.172385	0	0.118841	0.0378924	0.0923361	5	0	0.174569	0.0930021	0.0732184		Lachnoanaerobaculum NA	0.124822	0.159546	0.0686926	0.0644832	0.265519	0.0912611	0.0926691	6	0.0644832	0.265519	0.129054	0.07591		Lachnoanaerobaculum NA	0.0535541	0.0760419	0.104656	0.0721973	0.0707464	0.0386412	0.0836515	6	0.0386412	0.104656	0.0693061	0.0223332		Lachnoanaerobaculum NA	0	0.0818127	0.0762893	0.112061	0.111784	0.111749	0.0761656
Paludibacteraceae_F0058 NA	0.0570425	0.102295	0.203919	0.105612	0.164958	0.140601	0.0829635	6	0.0570425	0.203919	0.129071	0.0519198		Paludibacteraceae_F0058 NA	0.211008	0.0797731	0.109908	0.0322416	0.0639213	0.0719027	0.0965714	6	0.0322416	0.211008	0.0947925	0.0622089		Paludibacteraceae_F0058 NA	0.0133885	0.0701165	0.160683	0.132642	0.0402861	0.0456669	0.0758379	6	0.0133885	0.160683	0.0771305	0.0574844		Paludibacteraceae_F0058 NA	0.0256805	0.0782556	0.155122	0.0560303	0.0441937	0.0151012	0.0661627
Treponema NA	0.0217305	0.0822807	1.00908	0.159646	0.319273	0.0279207	0.116983	6	0.0217305	1.00908	0.269989	0.378504		Treponema NA	0.0297194	0.0590912	0.887509	0.0591096	0.13276	0.0331858	0.146203	6	0.0297194	0.887509	0.200229	0.338738		Treponema NA	0.00780997	0.123445	3.03713	0.248493	0.101207	0	0.139481	5	0	3.03713	0.586347	1.20404		Treponema NA	0	0.0391278	1.02991	0.308166	0.049393	0.0120809	0.169855
Megasphaera micronuciformis	0	0.0133428	0.706357	0.05035	0.124162	0.0907423	0.107004	5	0	0.706357	0.164159	0.269672		Megasphaera micronuciformis	0.124822	0	0.39567	0.0349284	0.272895	0.124447	0.124634	5	0	0.39567	0.158794	0.14968		Megasphaera micronuciformis	0.0535541	0.0108631	0.957757	0.0638023	0.0736941	0.0456669	0.124728	6	0.0108631	0.957757	0.20089	0.371411		Megasphaera micronuciformis	0.0256805	0	0.625572	0.123267	0.176775	0.0573845	0.123997
Leptotrichia hongkongensis	0.107747	0	0.182896	0.109296	0.21817	0.169519	0.0890858	5	0	0.21817	0.131271	0.0773923		Leptotrichia hongkongensis	0	0.0206819	0.0796835	0.0564228	0.162262	0.0719027	0.0843846	5	0	0.162262	0.0651588	0.0565431		Leptotrichia hongkongensis	0.0825626	0	0.102541	0.0436542	0.0520772	0.0456669	0.0685307	5	0	0.102541	0.054417	0.035404		Leptotrichia hongkongensis	0.0456543	0.0284566	0.0406876	0.103656	0.0285959	0.0362428	0.0488721
Prevotella shahii	0.133099	0.236835	0	0	0	0.183479	0.0929865	3	0	0.236835	0.0922355	0.106232		Prevotella shahii	0.10699	0.277729	0	0	0	0.348451	0.106611	3	0	0.348451	0.122195	0.155183		Prevotella shahii	0.179629	0.418724	0	0	0	0.233604	0.106801	3	0	0.418724	0.13866	0.171353		Prevotella shahii	0.108429	0.387721	0	0	0	0.564784	0.130427
Prevotella denticola	0	0.0911759	0.415195	0.133857	0.607506	0	0.063847	4	0	0.607506	0.207956	0.248277		Prevotella denticola	0	0.112273	0.22806	0.053736	0.167179	0	0.123065	4	0	0.22806	0.0935413	0.0926854		Prevotella denticola	0	0.0246889	0.165969	0.0503702	0.0432339	0	0.0931134	4	0	0.165969	0.047377	0.0617966		Prevotella denticola	0	0.0604702	0.0940901	0.0756408	0.0389945	0	0.0554202
Alloprevotella tannerae	0.0470827	0.0867283	0.1398	0.0466658	0.100216	0.357983	0.0854636	6	0.0466658	0.357983	0.129746	0.117176		Alloprevotella tannerae	0.151569	0.0354547	0.145628	0.0214944	0.0565458	0.248894	0.093796	6	0.0214944	0.248894	0.109931	0.0877912		Alloprevotella tannerae	0.0178514	0.104681	0.0433422	0.0302221	0.0373384	0.172129	0.0992385	6	0.0178514	0.172129	0.067594	0.0594602		Alloprevotella tannerae	0.0256805	0.110269	0	0.0784424	0.0389945	0	0.0635271
Porphyromonas NA	0.118612	0.00555951	0	0.765074	0.125936	0.00598301	0.0716011	5	0	0.765074	0.170194	0.297166		Porphyromonas NA	0.053495	0.0531821	0	0.400333	0.0491703	0	0.0951066	4	0	0.400333	0.0926967	0.152852		Porphyromonas NA	0.0836783	0.0187636	0	0.65985	0.050112	0.0930902	0.0881875	5	0	0.65985	0.150916	0.251905		Porphyromonas NA	0.205444	0	0	0.918896	0.0233967	0	0.0904421
Kingella oralis	0.0325957	0.0533713	0.216532	0.00491219	0.138352	0.134618	0.0738003	6	0.00491219	0.216532	0.0967301	0.0799301		Kingella oralis	0.053495	0.0384093	0.206078	0	0.226183	0.132743	0.0776058	5	0	0.226183	0.109485	0.0934486		Kingella oralis	0.042397	0.0187636	0.116284	0	0.127737	0.0316156	0.0866893	5	0	0.127737	0.0561328	0.0530705		Kingella oralis	0	0.0213424	0.116977	0	0.07019	0.0241619	0.0546016
Leptotrichia wadei	0.00814893	0.0366928	0.162925	0.209996	0.854057	0.100714	0.100714	6	0.00814893	0.854057	0.228756	0.31548		Leptotrichia wadei	0.0297194	0.0472729	0.0302248	0.040302	0.420406	0.0663717	0.102294	6	0.0297194	0.420406	0.105716	0.154756		Leptotrichia wadei	0	0	0.120512	0.0721973	0.126754	0	0.0872455	3	0	0.126754	0.053244	0.061307		Leptotrichia wadei	0	0	0.0254298	0.0840454	0.0571919	0	0.0592495
Dialister invisus	0.049799	0.105631	0.305878	0.0380695	0.429245	0.15157	0.105871	6	0.0380695	0.429245	0.180032	0.155823		Dialister invisus	0.273419	0.100455	0.219816	0.0349284	0.290104	0.17146	0.153696	6	0.0349284	0.290104	0.181697	0.0998642		Dialister invisus	0.0211985	0.0256765	0.083513	0.0419752	0.033408	0.0316156	0.127076	6	0.0211985	0.083513	0.0395645	0.0226652		Dialister invisus	0.0114136	0	0.0381446	0.0448242	0.0233967	0.0211416	0.0357763
Aggregatibacter NA	0.107747	0.0200142	0	0.0368415	0.0700628	0.162538	0.0644511	5	0	0.162538	0.0662006	0.0606624		Aggregatibacter NA	0.273419	0	0	0	0.130301	0.0525442	0.0625568	3	0	0.273419	0.0760441	0.109363		Aggregatibacter NA	0.0557855	0.0158009	0	0.0486912	0.0206344	0.0632311	0.058224	5	0	0.0632311	0.0340239	0.0253406		Aggregatibacter NA	0.0884552	0	0	0.0756408	0.0883874	0	0.0522384
Butyrivibrio NA	0.0525153	0.179016	0.0798856	0.00614024	0.0771578	0.0648159	0.0516256	6	0.00614024	0.179016	0.0765885	0.0568923		Butyrivibrio NA	0.0386353	0.141819	0.153872	0.0161208	0.0860479	0.0691372	0.0669765	6	0.0161208	0.153872	0.0842719	0.0549823		Butyrivibrio NA	0.00334713	0.0464152	0.0211425	0	0.0245647	0	0.0559373	4	0	0.0464152	0.0159116	0.0184224		Butyrivibrio NA	0	0.0533561	0.0279727	0.0112061	0.049393	0.0151012	0.0228536
Leptotrichia hofstadii	0.0651914	0.056707	0.00946014	0.227189	0.172053	0	0.0578824	5	0	0.227189	0.0884334	0.091487		Leptotrichia hofstadii	0.0386353	0.121137	0	0.123593	0.122926	0	0.066019	4	0	0.123593	0.0677151	0.0617102		Leptotrichia hofstadii	0.0145042	0.0385147	0	0.109135	0.0442165	0	0.0638646	4	0	0.109135	0.0343952	0.041137		Leptotrichia hofstadii	0.0285339	0.0746985	0	0.170892	0	0	0.0398258
NA NA	0.0461772	0.0266856	0.169231	0.0368415	0.0328142	0.123649	0.0410558	6	0.0266856	0.169231	0.0725665	0.0593489		NA NA	0.0475511	0	0.151124	0	0.135218	0.0525442	0.0494405	4	0	0.151124	0.0644062	0.0652003		NA NA	0.0379342	0	0.0285424	0.0268641	0	0	0.0484958	3	0	0.0379342	0.0155568	0.0174543		NA NA	0.014267	0	0.0228868	0.100854	0.0181974	0.0151012	0.0205421
Oribacterium NA	0.0117707	0.234611	0.286958	0.0392976	0.522367	0.110686	0.110686	6	0.0117707	0.522367	0.200948	0.190739		Oribacterium NA	0.0208036	0	0.0824312	0	0.71051	0.0138274	0.110686	4	0	0.71051	0.137929	0.282169		Oribacterium NA	0.00669426	0	0.199797	0.0302221	0.122824	0	0.0965584	4	0	0.199797	0.0599228	0.0829677		Oribacterium NA	0	0	0.0915471	0	0.13778	0	0.0714453
Capnocytophaga ochracea	0.0769621	0.0200142	0.00840901	0.0650866	0.174714	0.0847593	0.0377198	6	0.00840901	0.174714	0.0716575	0.059213		Capnocytophaga ochracea	0.101046	0	0	0	0.0442532	0.0248894	0.0434092	3	0	0.101046	0.0283648	0.0399018		Capnocytophaga ochracea	0.0747526	0.0118507	0.0211425	0	0.0255473	0.0386412	0.033503	5	0	0.0747526	0.0286557	0.0260549		Capnocytophaga ochracea	0.0570679	0	0.0254298	0	0.0285959	0	0.0272099
Campylobacter gracilis	0	0.0511475	0.35423	0.0478939	0.1756	0.029915	0.029915	5	0	0.35423	0.109798	0.134004		Campylobacter gracilis	0	0.0827276	0.26378	0	0.162262	0	0.074039	3	0	0.26378	0.0847949	0.109189		Campylobacter gracilis	0	0	0.227282	0.0201481	0.0206344	0	0.0783833	3	0	0.227282	0.0446775	0.0900139		Campylobacter gracilis	0	0	0.0813752	0.0280151	0.0233967	0	0.0257059
Cardiobacterium valvarum	0.0253522	0.138988	0.0273293	0.0135085	0.054986	0.0498584	0.0263408	6	0.0135085	0.138988	0.0516704	0.0455633		Cardiobacterium valvarum	0.0594389	0.0827276	0.0357202	0	0.0860479	0.0248894	0.0407189	5	0	0.0860479	0.0481373	0.0339802		Cardiobacterium valvarum	0	0.0483903	0.0179712	0	0	0	0.0382196	2	0	0.0483903	0.0110602	0.01965		Cardiobacterium valvarum	0	0.0391278	0	0	0	0	0.00553012
Streptococcus anginosus	0.0181087	0	0.331105	0.0184207	0.0062081	0.0428782	0.0266611	5	0	0.331105	0.0694535	0.129021		Streptococcus anginosus	0	0	0.343463	0.0349284	0.0221266	0.0165929	0.0307947	4	0	0.343463	0.0695185	0.134874		Streptococcus anginosus	0.0234299	0.00493778	0.211425	0	0.0147388	0.054449	0.0328616	5	0	0.211425	0.0514968	0.0806777		Streptococcus anginosus	0	0	0.338216	0.0504272	0.0311956	0.0724857	0.050962
NA NA	0.0624751	0.0622665	0.0325849	0.0221049	0.0328142	0.0688046	0.0328142	6	0.0221049	0.0688046	0.0468417	0.0198828		NA NA	0.0713267	0.0679549	0.0137385	0.013434	0.0614628	0.248894	0.048908	6	0.013434	0.248894	0.0794684	0.0870735		NA NA	0.0178514	0.0167885	0.0105713	0.0134321	0	0.0175642	0.0333623	5	0	0.0178514	0.0127012	0.00683037		NA NA	0.0513611	0	0.0101719	0.0252136	0	0.00604047	0.0151103
Shuttleworthia satelles	0.0153924	0.00667141	0.312185	0.0331573	0.0496648	0.0279207	0.0260413	6	0.00667141	0.312185	0.0741652	0.117544		Shuttleworthia satelles	0.309082	0.0295456	0.145628	0.0188076	0.0122926	0.0304204	0.041411	6	0.0122926	0.309082	0.0909628	0.117811		Shuttleworthia satelles	0.00892568	0.0148134	0.177597	0.0201481	0	0.0193206	0.0359157	5	0	0.177597	0.0401342	0.0677564		Shuttleworthia satelles	0.0171204	0	0.0813752	0.0140076	0	0.0241619	0.022155
Peptococcus NA	0.0479881	0.0856164	0.00525563	0	0.00886871	0.48961	0.0330048	5	0	0.48961	0.106223	0.19066		Peptococcus NA	0.0416072	0.186137	0.0192339	0	0.00983405	0.376106	0.0590503	5	0	0.376106	0.105486	0.149356		Peptococcus NA	0.0357027	0.0612285	0	0.00839504	0.00589553	0.133488	0.0601394	5	0	0.133488	0.040785	0.0509262		Peptococcus NA	0.0114136	0.0533561	0.00762893	0.0168091	0	0.0785261	0.0458556
Aggregatibacter segnis	0.0280685	0.0444761	0	0.0773671	0.0221718	0	0.0221718	4	0	0.0773671	0.0286806	0.0293522		Aggregatibacter segnis	0.0861864	0	0	0.0161208	0.0368777	0	0.0283745	3	0	0.0861864	0.0231975	0.0341151		Aggregatibacter segnis	0.0613641	0.0325894	0	0.16958	0.00589553	0.0193206	0.0285276	5	0	0.16958	0.0481249	0.0633986		Aggregatibacter segnis	0.0827484	0	0	0.131671	0.0155978	0	0.0305585
Tannerella forsythia	0.0172033	0.00889521	0.169231	0.074911	0.0159637	0.235332	0.0393913	6	0.00889521	0.235332	0.0869227	0.0947929		Tannerella forsythia	0	0	0.0659449	0.0161208	0	0.124447	0.0568629	3	0	0.124447	0.0344188	0.0509661		Tannerella forsythia	0	0.0128382	0.133198	0.0436542	0.0088433	0.0351284	0.0393913	5	0	0.133198	0.0389437	0.0490403		Tannerella forsythia	0	0	0.139864	0.0448242	0	0.0302024	0.037036
Defluviitaleaceae_UCG-011 NA	0.0190142	0.0211261	0.0620165	0.0122805	0.0248324	0.0488612	0.0200701	6	0.0122805	0.0620165	0.0313551	0.0195443		Defluviitaleaceae_UCG-011 NA	0.0118878	0.0384093	0.0247294	0.0107472	0	0.0580752	0.0239562	5	0	0.0580752	0.0239748	0.0212961		Defluviitaleaceae_UCG-011 NA	0.00780997	0.00296267	0.102541	0.0134321	0	0	0.0204202	4	0	0.102541	0.0211243	0.0402181		Defluviitaleaceae_UCG-011 NA	0	0.00711415	0.0737463	0.0168091	0	0	0.0151206
Prevotella baroniae	0	0.0722736	0.0325849	0	0.0443435	0.135615	0.0257691	4	0	0.135615	0.0474695	0.0512306		Prevotella baroniae	0	0.073864	0.0357202	0	0.0270436	0.0719027	0.0348681	4	0	0.073864	0.0347551	0.0328197		Prevotella baroniae	0	0.0207387	0.0274853	0	0	0.0087821	0.0301525	3	0	0.0274853	0.00950102	0.0120087		Prevotella baroniae	0	0.0142283	0	0.0112061	0	0.0120809	0.0116074
Eikenella NA	0.0226359	0.00778331	0.0115624	0.0110524	0.034588	0	0.0114733	5	0	0.034588	0.0146037	0.0122109		Eikenella NA	0.0297194	0.0236365	0.0247294	0	0.0491703	0	0.0138986	4	0	0.0491703	0.0212093	0.0188265		Eikenella NA	0.0278928	0.0128382	0	0	0.0117911	0	0.0142512	3	0	0.0278928	0.00875368	0.0111543		Eikenella NA	0.0199737	0	0	0.0112061	0.0311956	0	0.0114986
Mycoplasma NA	0	0	0.0325849	0.0429817	0.0301536	0.0638188	0.0284763	4	0	0.0638188	0.0282565	0.0249026		Mycoplasma NA	0	0	0	0.0107472	0	0.0387168	0.0258508	2	0	0.0387168	0.008244	0.0155352		Mycoplasma NA	0	0	0.0845702	0.0335801	0.0088433	0.021077	0.0131412	4	0	0.0845702	0.0246784	0.0320875		Mycoplasma NA	0.00856018	0	0.0813752	0.0532287	0	0.0211416	0.0183061
Atopobium NA	0.0108652	0.101183	0.0809368	0.024561	0.0257193	0.12664	0.0257193	6	0.0108652	0.12664	0.0616509	0.0477583		Atopobium NA	0.130766	0.165455	0	0	0	0.096792	0.0499512	3	0	0.165455	0.0655022	0.0749675		Atopobium NA	0	0.0750543	0.00845702	0	0.0147388	0	0.0488548	3	0	0.0750543	0.016375	0.0293702		Atopobium NA	0	0	0	0	0	0.0664452	0.0115979
Fretibacterium NA	0	0.011119	0.285906	0.0184207	0.0159637	0.307128	0.0176054	5	0	0.307128	0.106423	0.147535		Fretibacterium NA	0	0	0.291257	0.0080604	0.0295022	0.105088	0.0533148	4	0	0.291257	0.072318	0.114394		Fretibacterium NA	0	0	0.494736	0.0167901	0	0.0509362	0.0521255	3	0	0.494736	0.0937436	0.19744		Fretibacterium NA	0	0	0.216153	0	0	0	0.0338631
Scardovia wiggsiae	0.00814893	0.00667141	0.582324	0.00982439	0.0390223	0.0279207	0.0118259	6	0.00667141	0.582324	0.112319	0.230616		Scardovia wiggsiae	0.0237756	0	0.629225	0	0.0270436	0.0138274	0.0274822	4	0	0.629225	0.115645	0.25186		Scardovia wiggsiae	0.00557855	0.0118507	0.117341	0.00839504	0.00393035	0.0087821	0.0254096	6	0.00393035	0.117341	0.0259796	0.0448417		Scardovia wiggsiae	0	0.0355707	0.109348	0	0	0	0.0186301
Actinobacillus pleuropneumoniae	0.0099598	0.0922878	0.0178692	0	0	0	0	3	0	0.0922878	0.0200195	0.036141		Actinobacillus pleuropneumoniae	0.0178317	0.0443184	0.00824312	0	0.162262	0	0.0178504	4	0	0.162262	0.0387758	0.0627017		Actinobacillus pleuropneumoniae	0.146158	0.078017	0.00422851	0	0	0	0.0189349	3	0	0.146158	0.0380673	0.0612732		Actinobacillus pleuropneumoniae	0.248245	0.0248995	0.0534025	0	0.119583	0	0.0384215
Streptococcus gordonii	0.128572	0.217933	0.0378406	0.00614024	0.0363617	0	0.0123029	5	0	0.217933	0.0711412	0.0853824		Streptococcus gordonii	0	0.20091	0	0.0026868	0.0516288	0	0.0437073	3	0	0.20091	0.0425376	0.0802258		Streptococcus gordonii	0.0780997	0.251827	0.0116284	0	0.0157214	0	0.0431224	4	0	0.251827	0.0595461	0.0986148		Streptococcus gordonii	0	0.135169	0.0152579	0	0	0	0.0291295
NA NA	0.0307848	0	0.0725277	0.00614024	0.0443435	0.0129632	0.0125221	5	0	0.0725277	0.0277933	0.0273689		NA NA	0.0208036	0	0.0522064	0	0.0368777	0.00829646	0.0204328	4	0	0.0522064	0.0196974	0.0212564		NA NA	0.0211985	0	0.0317138	0	0.00687812	0	0.0206182	3	0	0.0317138	0.00996507	0.0134658		NA NA	0.00856018	0	0.0356017	0	0	0.0120809	0.011023
Capnocytophaga granulosa	0.0778675	0	0.0704255	0.0429817	0.0798184	0	0.0397674	4	0	0.0798184	0.0451822	0.0373977		Capnocytophaga granulosa	0	0	0.151124	0.0510492	0.0540873	0	0.0440819	3	0	0.151124	0.04271	0.0590338		Capnocytophaga granulosa	0	0	0.0613134	0.0537282	0.016704	0	0.043396	3	0	0.0613134	0.0219576	0.0283981		Capnocytophaga granulosa	0	0	0.0584885	0.159686	0	0	0.0251778
Prevotella nigrescens	0.00543262	0	0.0441473	0.00491219	0.836319	0.0209405	0.0157395	5	0	0.836319	0.151959	0.335655		Prevotella nigrescens	0.0178317	0	0.0164862	0	0.105716	0	0.0193861	3	0	0.105716	0.023339	0.0412247		Prevotella nigrescens	0	0.0128382	0.0570849	0.00839504	0.055025	0.0105385	0.0186089	5	0	0.0570849	0.0239803	0.0252288		Prevotella nigrescens	0	0	0.0508595	0	0	0	0.0157236
Treponema denticola	0	0	0.0420451	0	0.027493	0.237326	0.0202315	3	0	0.237326	0.051144	0.092901		Treponema denticola	0	0	0.0192339	0.013434	0.00737554	0.149336	0.0233435	4	0	0.149336	0.0315633	0.0581871		Treponema denticola	0.00446284	0	0.0232568	0	0	0.0509362	0.0212454	3	0	0.0509362	0.0131093	0.0206115		Treponema denticola	0.0256805	0	0.0203438	0.0140076	0	0	0.0171757
Prevotella oulorum	0.0099598	0	0.0935503	0.0429817	0.282025	0	0.00746985	4	0	0.282025	0.0714194	0.109208		Prevotella oulorum	0	0	0.0769358	0.026868	0.113092	0	0.0397139	3	0	0.113092	0.0361492	0.0481458		Prevotella oulorum	0.0368184	0	0.0761132	0	0.0245647	0	0.0364838	3	0	0.0761132	0.0229161	0.030336		Prevotella oulorum	0.0256805	0	0.0661174	0	0	0	0.0251226
Peptoanaerobacter NA	0.0796784	0.0922878	0	0	0	0.130629	0.0115296	3	0	0.130629	0.0504325	0.057739		Peptoanaerobacter NA	0.279363	0.138864	0	0	0	0.224004	0.0540858	3	0	0.279363	0.107039	0.125508		Peptoanaerobacter NA	0.0513227	0.00987557	0	0	0	0.0281027	0.0508776	3	0	0.0513227	0.0148835	0.0209389		Peptoanaerobacter NA	0.0256805	0.0284566	0	0	0	0.0181214	0.0195302
Rikenellaceae_RC9 NA	0.00543262	0	0.0620165	0.0221049	0.00354748	0.0897451	0.0179173	5	0	0.0897451	0.0304744	0.0370373		Rikenellaceae_RC9 NA	0	0	0.046711	0	0	0.0995575	0.0262897	2	0	0.0995575	0.0243781	0.0412986		Rikenellaceae_RC9 NA	0	0	0.224111	0.0218271	0	0	0.0231026	2	0	0.224111	0.0409897	0.0901346		Rikenellaceae_RC9 NA	0	0.00711415	0.185637	0.0140076	0	0.0271821	0.0224648
Fretibacterium fastidiosum	0	0	0.311134	0.00982439	0.0514385	0.0388896	0.0126116	4	0	0.311134	0.0685477	0.12072		Fretibacterium fastidiosum	0	0	0.206078	0	0.00491703	0.0165929	0.0277412	3	0	0.206078	0.0379313	0.0826255		Fretibacterium fastidiosum	0	0.00197511	0.309738	0.0134321	0.0117911	0	0.0150125	4	0	0.309738	0.0561561	0.12437		Fretibacterium fastidiosum	0	0	0.109348	0	0.00779889	0	0.0126116
Fusobacterium simiae	0.0325957	0.00667141	0.00105113	0.00491219	0.00532122	0.000997168	0.00320544	6	0.000997168	0.0325957	0.00859147	0.0119888		Fusobacterium simiae	0.163457	0	0.00274771	0.0053736	0.00245851	0.0221239	0.00602251	5	0	0.163457	0.0326934	0.0645553		Fusobacterium simiae	0.0245456	0.00592534	0.00211425	0.00335801	0	0	0.00597392	4	0	0.0245456	0.00599054	0.00935975		Fusobacterium simiae	0.0256805	0	0.0584885	0	0	0	0.00594963
NA NA	0	0.0378047	0.179743	0.00982439	0.00532122	0	0.00532122	4	0	0.179743	0.0387822	0.07048		NA NA	0	0.0147728	0.104413	0	0.00737554	0	0.0122986	3	0	0.104413	0.0210935	0.0412433		NA NA	0	0.0158009	0.211425	0.0117531	0	0	0.0135357	3	0	0.211425	0.0398299	0.0843445		NA NA	0	0	0.157665	0.0140076	0	0	0.0137716
Lactobacillus NA	0	0.00333571	0.445678	0.00491219	0.0159637	0.00997168	0.00412395	5	0	0.445678	0.0799768	0.179243		Lactobacillus NA	0	0	0.392922	0	0.00983405	0	0.00990287	2	0	0.392922	0.067126	0.159655		Lactobacillus NA	0.0100414	0.0246889	0.282253	0	0	0	0.00997213	3	0	0.282253	0.0528305	0.11281		Lactobacillus NA	0	0.0213424	0.175465	0	0	0	0.0156919
Neisseria subflava	4.73634	0.504803	0	0	0	0	0	2	0	4.73634	0.873523	1.90313		Neisseria subflava	5.54268	0.847958	0	0	0	0	0.252402	2	0	5.54268	1.06511	2.21962		Neisseria subflava	3.3873	0.777207	0	0	0	0	0.514804	2	0	3.3873	0.694084	1.35553		Neisseria subflava	3.77789	1.28055	0	0	0	0	0.604444
Neisseria meningitidis	0	0	0	2.75574	0	0	0	1	0	2.75574	0.45929	1.12503		Neisseria meningitidis	0	0	0	1.9345	0	0	0	1	0	1.9345	0.322416	0.789755		Neisseria meningitidis	0	0	0	2.03496	0	0	0	1	0	2.03496	0.339159	0.830768		Neisseria meningitidis	0	0	0	3.72881	0	0	0
Abiotrophia defectiva	0.198291	0	0.00420451	0.725777	0	0.0847593	0.0186952	4	0	0.725777	0.168839	0.283632		Abiotrophia defectiva	0.115906	0	0	0.886644	0	0.0331858	0.100333	3	0	0.886644	0.172623	0.35267		Abiotrophia defectiva	0.329135	0	0	1.25758	0	0	0.108119	2	0	1.25758	0.264452	0.504028		Abiotrophia defectiva	0.179764	0	0	1.22426	0	0	0.140371
Oceanivirga NA	0	0	0.260679	0.119121	0	0	0	2	0	0.260679	0.0633	0.107798		Oceanivirga NA	0	0	0.0741881	0.0591096	0	0	0.0295548	2	0	0.0741881	0.0222163	0.034746		Oceanivirga NA	0	0	0.822445	0.0453332	0	0	0.0258855	2	0	0.822445	0.14463	0.332555		Oceanivirga NA	0	0	0.996847	0.0644348	0	0	0.0240509
Prevotella scopos	0	0.131204	0	0.321749	0	0	0	2	0	0.321749	0.0754922	0.131562		Prevotella scopos	0	0.186137	0	0.61259	0	0	0.0377461	2	0	0.61259	0.133121	0.246409		Prevotella scopos	0	0.292317	0	0.379456	0	0	0.0566191	2	0	0.379456	0.111962	0.175626		Prevotella scopos	0	0.530004	0	0.434234	0	0	0.0842906
Granulicatella elegans	0.0986926	0	0	0.31438	0.178261	0	0.0375932	3	0	0.31438	0.0985557	0.128119		Granulicatella elegans	0.0267475	0	0	0.249872	0.0221266	0	0.0680744	3	0	0.249872	0.0497911	0.0987586		Granulicatella elegans	0.437358	0	0	0.42311	0.0530598	0	0.0514254	3	0	0.437358	0.152255	0.216347		Granulicatella elegans	0.379501	0	0	0.442639	0	0	0.0522426
Actinomyces viscosus	0	0	0.413093	0	0	0.0558414	0	2	0	0.413093	0.0781557	0.165598		Actinomyces viscosus	0	0	0.494587	0	0	0	0	1	0	0.494587	0.0824312	0.201914		Actinomyces viscosus	0	0	0.304453	0	0	0.054449	0	2	0	0.304453	0.0598169	0.121809		Actinomyces viscosus	0	0	0.26447	0	0	0	0
Amnipila NA	0	0.113414	0	0	0	0.67608	0	2	0	0.67608	0.131582	0.270578		Amnipila NA	0	0.251138	0	0	0	0.987279	0.0454685	2	0	0.987279	0.206403	0.395519		Amnipila NA	0	0.0286391	0	0	0	0.0667439	0.0370538	2	0	0.0667439	0.0158972	0.0274176		Amnipila NA	0	0.0320137	0	0	0	0.0271821	0.0215397
Atopobium rimae	0	0	0.410991	0	0.211962	0	0	2	0	0.410991	0.103825	0.172721		Atopobium rimae	0	0	0.486344	0	0.120467	0	0.0323899	2	0	0.486344	0.101135	0.194768		Atopobium rimae	0	0	0.164912	0	0.0481468	0	0.0402683	2	0	0.164912	0.0355098	0.0662546		Atopobium rimae	0	0	0.111891	0	0	0	0.0177549
Leptotrichia buccalis	0.119518	0	0.00840901	0.237013	0.129483	0	0.0406019	4	0	0.237013	0.0824039	0.0964925		Leptotrichia buccalis	0.234784	0	0	0.0752304	0.0835894	0	0.0756661	3	0	0.234784	0.0656006	0.0915965		Leptotrichia buccalis	0.122728	0	0	0.115852	0.0275125	0	0.0754482	3	0	0.122728	0.0443487	0.0590591		Leptotrichia buccalis	0	0	0	0.134473	0	0	0.0359306
Treponema lecithinolyticum	0.00181087	0	0.14926	0	0.00975558	0.0927366	0.010147	4	0	0.14926	0.0422605	0.0636575		Treponema lecithinolyticum	0	0	0.0989174	0	0	0.0442478	0.0238849	2	0	0.0989174	0.0238609	0.040808		Treponema lecithinolyticum	0	0	0.234682	0.0201481	0	0.0105385	0.0220045	3	0	0.234682	0.0442281	0.0936547		Treponema lecithinolyticum	0	0	0.221239	0.0196106	0	0	0.0198793
Porphyromonas gingivalis	0	0	0	0.16333	0	0	0	1	0	0.16333	0.0272217	0.0666794		Porphyromonas gingivalis	0	0	0	0.104785	0	0	0	1	0	0.104785	0.0174642	0.0427784		Porphyromonas gingivalis	0	0	0	0.124247	0	0	0	1	0	0.124247	0.0207078	0.0507234		Porphyromonas gingivalis	0	0	0	0.235327	0	0	0
Aggregatibacter aphrophilus	0.0543262	0	0	0.121577	0	0.17251	0.0364783	3	0	0.17251	0.0580688	0.0738377		Aggregatibacter aphrophilus	0.0891583	0.0177274	0	0	0	0.218473	0.04959	3	0	0.218473	0.0542265	0.0875797		Aggregatibacter aphrophilus	0	0	0	0.174617	0	0.0281027	0.0388464	2	0	0.174617	0.0337866	0.0699022		Aggregatibacter aphrophilus	0	0	0	0.1849	0	0.0151012	0.0216019
Porphyromonas catoniae	0.0959762	0.0211261	0	0.0491219	0.0895739	0	0	4	0	0.0959762	0.042633	0.042869		Porphyromonas catoniae	0.0594389	0	0	0	0	0	0.0250776	1	0	0.0594389	0.00990648	0.0242658		Porphyromonas catoniae	0.0557855	0.115544	0	0	0.0412687	0	0.0170862	3	0	0.115544	0.0354331	0.0461141		Porphyromonas catoniae	0.094162	0.0746985	0	0	0	0	0.020676
Haemophilus sputorum	0.229075	0	0	0	0	0	0	1	0	0.229075	0.0381792	0.0935196		Haemophilus sputorum	0.344746	0	0	0	0	0	0	1	0	0.344746	0.0574576	0.140742		Haemophilus sputorum	0.0825626	0	0	0	0	0	0	1	0	0.0825626	0.0137604	0.033706		Haemophilus sputorum	0.0970154	0	0	0	0	0	0
Haemophilus pittmaniae	0.235413	0	0	0	0	0	0	1	0	0.235413	0.0392356	0.0961071		Haemophilus pittmaniae	0.303138	0	0	0	0	0	0	1	0	0.303138	0.0505231	0.123756		Haemophilus pittmaniae	0.069174	0	0	0	0	0	0	1	0	0.069174	0.011529	0.0282402		Haemophilus pittmaniae	0.119842	0	0	0	0	0	0
Prevotella loescheii	0.0398392	0	0	0	0.275817	0	0	2	0	0.275817	0.0526093	0.110504		Prevotella loescheii	0.0832145	0	0	0	0.120467	0	0.0143576	2	0	0.120467	0.0339469	0.0538936		Prevotella loescheii	0.0290085	0	0	0	0.0393035	0	0.021683	2	0	0.0393035	0.0113853	0.017936		Prevotella loescheii	0.0599212	0	0	0	0.0415941	0	0.0146607
Kingella NA	0.143059	0	0	0	0.0718365	0	0	2	0	0.143059	0.0358159	0.0598827		Kingella NA	0.0980742	0.0177274	0	0	0.238476	0	0.0245583	3	0	0.238476	0.0590462	0.0957964		Kingella NA	0.0747526	0.00888801	0	0	0.0206344	0	0.0225963	3	0	0.0747526	0.0173792	0.0292592		Kingella NA	0.079895	0	0	0	0	0	0.0131336
Streptococcus oralis	0	0.00889521	0	0	0	0.334051	0	2	0	0.334051	0.0571578	0.135696		Streptococcus oralis	0	0.00295456	0	0	0	0.237832	0.00147728	2	0	0.237832	0.0401311	0.0968604		Streptococcus oralis	0	0.0296267	0	0	0	0.149296	0.00221592	2	0	0.149296	0.0298204	0.0597183		Streptococcus oralis	0	0.00355707	0	0	0	0	0.00110796
NA NA	0	0.260185	0	0	0	0	0	1	0	0.260185	0.0433642	0.10622		NA NA	0	0.162501	0	0	0	0	0	1	0	0.162501	0.0270835	0.0663406		NA NA	0	0.255777	0	0	0	0	0	1	0	0.255777	0.0426295	0.104421		NA NA	0	0.0248995	0	0	0	0	0
Neisseria oralis	0.0344066	0	0	0	0	0.426788	0	2	0	0.426788	0.0768657	0.171978		Neisseria oralis	0.163457	0	0	0	0	0.224004	0.0172033	2	0	0.224004	0.0645769	0.101858		Neisseria oralis	0	0	0	0	0	0	0	0	0	0	0	0		Neisseria oralis	0	0	0	0	0	0	0
Alloscardovia omnicolens	0	0	0.165027	0	0	0	0	1	0	0.165027	0.0275045	0.067372		Alloscardovia omnicolens	0	0	0.315986	0	0	0	0	1	0	0.315986	0.0526644	0.129001		Alloscardovia omnicolens	0	0	0.0972557	0	0	0	0	1	0	0.0972557	0.0162093	0.0397045		Alloscardovia omnicolens	0	0	0.14495	0	0	0	0
Eikenella corrodens	0	0.145659	0.0473007	0	0.0576466	0	0	3	0	0.145659	0.0417677	0.0571136		Eikenella corrodens	0	0.0975004	0.0522064	0	0.0786724	0	0.041986	3	0	0.0975004	0.0380632	0.0441097		Eikenella corrodens	0	0.0898677	0.0221997	0.0151111	0	0	0.0399155	3	0	0.0898677	0.0211964	0.0349332		Eikenella corrodens	0	0.0818127	0	0	0	0	0.0181537
Actinomyces odontolyticus	0	0.0589308	0.0189203	0.0270171	0.0727234	0	0.00826605	4	0	0.0727234	0.0295986	0.0303083		Actinomyces odontolyticus	0	0.0709094	0	0	0.0565458	0	0.0229392	2	0	0.0709094	0.0212425	0.0332208		Actinomyces odontolyticus	0	0.0681414	0	0	0.0235821	0	0.0220908	2	0	0.0681414	0.0152873	0.0275578		Actinomyces odontolyticus	0	0	0	0	0	0	0
Prevotella veroralis	0	0	0	0.0331573	0.186243	0.0189462	0.0189462	3	0	0.186243	0.0397244	0.0730433		Prevotella veroralis	0	0	0	0.0564228	0.0762139	0	0.0192017	2	0	0.0762139	0.0221061	0.0348138		Prevotella veroralis	0	0	0	0	0.0520772	0.0439105	0.0206539	2	0	0.0520772	0.0159979	0.0249181		Prevotella veroralis	0	0	0	0	0	0	0
Actinomyces lingnae	0	0.0466999	0	0	0.0798184	0	0	2	0	0.0798184	0.0210864	0.0343046		Actinomyces lingnae	0	0.0472729	0	0	0.0762139	0	0.0105432	2	0	0.0762139	0.0205811	0.0331716		Actinomyces lingnae	0	0.0345645	0	0	0.101207	0	0.0155622	2	0	0.101207	0.0226285	0.0409028		Actinomyces lingnae	0	0.049799	0	0	0.109184	0	0.0180717
Lactobacillus vaginalis	0	0	0.191305	0	0	0	0	1	0	0.191305	0.0318842	0.0781		Lactobacillus vaginalis	0	0	0.137385	0	0.00737554	0	0	2	0	0.137385	0.0241268	0.0555635		Lactobacillus vaginalis	0	0	0.0887987	0	0	0	0	1	0	0.0887987	0.0147998	0.0362519		Lactobacillus vaginalis	0	0	0.0915471	0	0	0	0
Olsenella NA	0	0	0.171334	0	0.00886871	0	0	2	0	0.171334	0.0300337	0.0693134		Olsenella NA	0	0	0.450624	0.0214944	0.0147511	0	0.0118099	3	0	0.450624	0.0811449	0.181237		Olsenella NA	0	0	0.0137427	0.0218271	0	0	0.0142469	2	0	0.0218271	0.00592829	0.00953326		Olsenella NA	0	0	0	0	0	0	0
Campylobacter showae	0	0.0355809	0.0704255	0	0	0.0787763	0	3	0	0.0787763	0.0307971	0.036717		Campylobacter showae	0	0	0	0	0	0.185288	0.0094716	1	0	0.185288	0.0308813	0.0756434		Campylobacter showae	0	0	0	0	0	0	0	0	0	0	0	0		Campylobacter showae	0	0	0	0	0	0.0845666	0
Selenomonas artemidis	0.00724349	0.00778331	0	0	0.220831	0.0319094	0.00782201	4	0	0.220831	0.0446278	0.0871179		Selenomonas artemidis	0.0178317	0.0384093	0	0	0.090965	0.0110619	0.0180018	4	0	0.090965	0.026378	0.0346856		Selenomonas artemidis	0.00223142	0	0	0	0.00786071	0	0.0144468	2	0	0.00786071	0.00168202	0.00315578		Selenomonas artemidis	0	0	0	0	0	0	0
Haemophilus haemolyticus	0.0271631	0	0	0.0147366	0	0	0	2	0	0.0271631	0.00698328	0.01151		Haemophilus haemolyticus	0.0683547	0	0	0	0	0	0	1	0	0.0683547	0.0113925	0.0279057		Haemophilus haemolyticus	0.0981825	0	0	0.0352592	0	0	0	2	0	0.0981825	0.0222403	0.0397875		Haemophilus haemolyticus	0.148376	0	0	0.0560303	0	0	0.00569623
NA NA	0	0.0177904	0.154516	0.00614024	0	0	0	3	0	0.154516	0.0297411	0.0615176		NA NA	0	0	0.0961697	0	0	0	0.00307012	1	0	0.0961697	0.0160283	0.0392611		NA NA	0	0	0.0856273	0	0	0	0	1	0	0.0856273	0.0142712	0.0349572		NA NA	0	0	0.0127149	0.0224121	0	0	0
Bulleidia extructa	0	0	0.0819879	0.0147366	0.0186243	0	0.00245647	3	0	0.0819879	0.0192248	0.0318386		Bulleidia extructa	0	0	0.101665	0.0322416	0	0	0.0158901	2	0	0.101665	0.0223178	0.0409556		Bulleidia extructa	0	0	0.0528564	0.0335801	0.00491294	0	0.0175575	3	0	0.0528564	0.0152249	0.0226043		Bulleidia extructa	0	0	0.0432306	0.0252136	0	0	0.0163912
Dialister pneumosintes	0	0	0	0	0.0425698	0.178493	0.0147627	2	0	0.178493	0.0368438	0.0714523		Dialister pneumosintes	0	0	0	0	0.0270436	0.102323	0.0156449	2	0	0.102323	0.0215611	0.0410172		Dialister pneumosintes	0	0	0	0	0.00687812	0.0263463	0.0112615	2	0	0.0263463	0.0055374	0.010559		Dialister pneumosintes	0	0	0	0	0.0129982	0	0.0027687
NA NA	0.00724349	0	0.0809368	0	0.0248324	0	0	3	0	0.0809368	0.0188354	0.03191		NA NA	0.104018	0	0.0494587	0	0	0	0.0124416	2	0	0.104018	0.0255795	0.0432205		NA NA	0	0	0.0644848	0.0184691	0	0.0087821	0.0154553	3	0	0.0644848	0.0152893	0.025195		NA NA	0.014267	0	0.0508595	0	0	0	0.0147781
Treponema socranskii	0.00543262	0	0.0357383	0	0.0913477	0.0548442	0.00566407	4	0	0.0913477	0.0312271	0.0369005		Treponema socranskii	0.0118878	0	0	0	0	0.0414823	0.0134672	2	0	0.0414823	0.00889501	0.0166576		Treponema socranskii	0.00334713	0	0.0475707	0	0.00589553	0	0.00739527	3	0	0.0475707	0.0094689	0.0188201		Treponema socranskii	0	0	0.0635744	0	0	0	0.00462133
Lentimicrobium NA	0	0.0489237	0.00210225	0	0.109085	0	0	3	0	0.109085	0.0266852	0.044777		Lentimicrobium NA	0	0.0472729	0	0	0.0811309	0	0.00891662	2	0	0.0811309	0.0214006	0.0348397		Lentimicrobium NA	0	0.0395023	0	0	0	0	0.00445831	1	0	0.0395023	0.00658371	0.0161267		Lentimicrobium NA	0	0.0391278	0	0	0.0103985	0	0.00222915
NA NA	0	0	0.115624	0	0	0	0	1	0	0.115624	0.0192707	0.0472033		NA NA	0.0386353	0	0.0604495	0	0	0	0	2	0	0.0604495	0.0165141	0.0264973		NA NA	0	0	0	0.0184691	0	0	0	1	0	0.0184691	0.00307818	0.00753997		NA NA	0	0	0.0152579	0.0112061	0	0	0
Catonella NA	0	0	0.0283804	0.00368415	0	0.0628216	0	3	0	0.0628216	0.0158144	0.0255539		Catonella NA	0	0	0	0	0	0.0248894	0.00184207	1	0	0.0248894	0.00414823	0.010161		Catonella NA	0	0	0.0909129	0	0	0.0228335	0.000921036	2	0	0.0909129	0.0189577	0.0364147		Catonella NA	0	0	0.0584885	0	0	0	0.000460518
Bifidobacterium dentium	0	0	0.162925	0	0	0	0	1	0	0.162925	0.0271541	0.0665137		Bifidobacterium dentium	0	0	0.0989174	0	0	0	0	1	0	0.0989174	0.0164862	0.0403829		Bifidobacterium dentium	0	0.00790045	0.0317138	0	0	0	0	2	0	0.0317138	0.00660238	0.0127015		Bifidobacterium dentium	0	0	0	0	0	0	0
Pseudomonas NA	0	0	0.0157669	0	0	0	0	1	0	0.0157669	0.00262782	0.00643681		Pseudomonas NA	0.00891583	0	0.0192339	0	0	0.0193584	0.00131391	3	0	0.0193584	0.00791803	0.00946587		Pseudomonas NA	0	0	0.00317138	0	0	0	0.00197086	1	0	0.00317138	0.000528564	0.00129471		Pseudomonas NA	0	0.0569132	0.0127149	0	0.0441937	0	0.000911637
Mobiluncus NA	0.0172033	0.0200142	0.0651699	0	0	0	0	3	0	0.0651699	0.0170646	0.0252841		Mobiluncus NA	0.0475511	0	0.269275	0	0	0	0.0171339	2	0	0.269275	0.0528044	0.107741		Mobiluncus NA	0	0	0.0443993	0	0	0	0.00853228	1	0	0.0443993	0.00739989	0.018126		Mobiluncus NA	0	0	0.0254298	0	0	0	0
Neisseria bacilliformis	0	0	0.100908	0	0	0	0	1	0	0.100908	0.016818	0.0411956		Neisseria bacilliformis	0	0	0.120899	0	0	0	0	1	0	0.120899	0.0201498	0.0493568		Neisseria bacilliformis	0	0	0.0549706	0	0	0	0	1	0	0.0549706	0.00916177	0.0224417		Neisseria bacilliformis	0	0	0.0381446	0	0	0	0
Treponema vincentii	0.0162979	0.0166785	0.0367894	0	0.0807052	0.0448726	0.0164882	5	0	0.0807052	0.0325573	0.0285106		Treponema vincentii	0	0	0	0	0	0.0304204	0.0165834	1	0	0.0304204	0.00507006	0.0124191		Treponema vincentii	0	0.0158009	0	0	0.0137562	0.021077	0.00874456	3	0	0.021077	0.00843903	0.0095482		Treponema vincentii	0.0199737	0	0	0	0	0	0.00675454
Bergeyella cardium	0.0126761	0	0	0.0442098	0.0363617	0.0029915	0.0029915	4	0	0.0442098	0.0160398	0.0195072		Bergeyella cardium	0.0237756	0	0	0	0.0368777	0	0.0124176	2	0	0.0368777	0.0101089	0.0161994		Bergeyella cardium	0.0390499	0	0	0	0	0	0.00505444	1	0	0.0390499	0.00650831	0.015942		Bergeyella cardium	0.0342407	0	0	0.0616333	0	0	0.00252722
Desulfobulbus NA	0	0	0.091448	0.0196488	0	0.0149575	0	3	0	0.091448	0.0210091	0.0355648		Desulfobulbus NA	0	0	0.0906743	0.0080604	0	0.0110619	0.0119592	3	0	0.0906743	0.0182994	0.0357769		Desulfobulbus NA	0	0	0.0422851	0.010074	0	0	0.010568	2	0	0.0422851	0.00872652	0.0169269		Desulfobulbus NA	0	0	0.0203438	0	0	0	0.00436326
Fusobacterium necrophorum	0	0	0.0294316	0	0	0	0	1	0	0.0294316	0.00490526	0.0120154		Fusobacterium necrophorum	0	0	0.0412156	0	0	0	0	1	0	0.0412156	0.00686926	0.0168262		Fusobacterium necrophorum	0	0	0.00951414	0	0	0	0	1	0	0.00951414	0.00158569	0.00388413		Fusobacterium necrophorum	0	0	0.0839182	0	0	0	0
Lactococcus NA	0.168411	0	0.00630676	0	0	0	0	2	0	0.168411	0.0291197	0.0682852		Lactococcus NA	0	0	0.0164862	0	0	0	0	1	0	0.0164862	0.00274771	0.00673048		Lactococcus NA	0.042397	0	0	0	0	0	0	1	0	0.042397	0.00706617	0.0173085		Lactococcus NA	0	0	0	0	0	0	0
Capnocytophaga haemolytica	0.0108652	0	0	0	0.0931214	0	0	2	0	0.0931214	0.0173311	0.037383		Capnocytophaga haemolytica	0	0	0	0	0.0811309	0	0	1	0	0.0811309	0.0135218	0.0331216		Capnocytophaga haemolytica	0.00892568	0.00493778	0	0	0.0225995	0	0.00246889	3	0	0.0225995	0.00607717	0.00886788		Capnocytophaga haemolytica	0	0	0	0	0	0	0.00123445
Leptotrichia goodfellowii	0.049799	0	0	0	0.0248324	0	0	2	0	0.049799	0.0124386	0.0208244		Leptotrichia goodfellowii	0.0772706	0	0	0	0.00983405	0	0.00482771	2	0	0.0772706	0.0145174	0.0309933		Leptotrichia goodfellowii	0.0278928	0	0	0	0.00786071	0	0.00634421	2	0	0.0278928	0.00595891	0.0111959		Leptotrichia goodfellowii	0.0342407	0	0	0	0	0	0.00297946
Streptococcus pseudopneumoniae	0	0	0	0	0	0	0	0	0	0	0	0		Streptococcus pseudopneumoniae	0	0	0	0	0	0	0	0	0	0	0	0		Streptococcus pseudopneumoniae	0	0.226151	0	0	0	0	0	1	0	0.226151	0.0376918	0.0923256		Streptococcus pseudopneumoniae	0	0	0	0	0	0	0
Mogibacterium timidum	0	0	0.0525563	0.00368415	0	0.0139604	0	3	0	0.0525563	0.0117001	0.0207329		Mogibacterium timidum	0	0	0.0686926	0	0	0	0.00184207	1	0	0.0686926	0.0114488	0.0280437		Mogibacterium timidum	0	0	0.0475707	0	0	0	0	1	0	0.0475707	0.00792845	0.0194207		Mogibacterium timidum	0	0	0.0406876	0	0	0	0
Comamonas NA	0	0.00333571	0.0557097	0	0.0177374	0.0129632	0.00166785	4	0	0.0557097	0.0149577	0.0212366		Comamonas NA	0	0	0.0824312	0	0.0147511	0	0.0117343	2	0	0.0824312	0.016197	0.0329801		Comamonas NA	0	0	0.0295996	0	0	0	0.00586715	1	0	0.0295996	0.00493326	0.012084		Comamonas NA	0	0	0.0356017	0	0	0	0
Gemella parahaemolysans	0	0	0	0.0171927	0.0221718	0	0	2	0	0.0221718	0.00656074	0.0102851		Gemella parahaemolysans	0	0	0	0	0	0	0	0	0	0	0	0		Gemella parahaemolysans	0	0	0	0.0570863	0.0962937	0	0	2	0	0.0962937	0.0255633	0.041498		Gemella parahaemolysans	0	0	0	0.0532287	0	0	0
Veillonella massiliensis	0	0.00778331	0	0.0221049	0.0177374	0	0.00343906	3	0	0.0221049	0.0079376	0.00985686		Veillonella massiliensis	0	0	0	0.013434	0	0	0.00561119	1	0	0.013434	0.002239	0.00548441		Veillonella massiliensis	0	0.00296267	0	0.010074	0.00687812	0	0.00260084	3	0	0.010074	0.00331914	0.0042772		Veillonella massiliensis	0	0	0.0356017	0.142877	0	0	0.00278175
Cryptobacterium curtum	0.00452718	0	0.0704255	0	0.0159637	0	0	3	0	0.0704255	0.0151527	0.0277757		Cryptobacterium curtum	0.00891583	0	0.0247294	0	0.0147511	0	0.0080513	3	0	0.0247294	0.00806604	0.010181		Cryptobacterium curtum	0	0	0.0253711	0	0	0	0.00805867	1	0	0.0253711	0.00422851	0.0103577		Cryptobacterium curtum	0	0	0	0	0.00779889	0	0
Anaeroglobus geminatus	0	0.0100071	0.0725277	0.00736829	0	0.0279207	0.00368415	4	0	0.0725277	0.0196373	0.0278587		Anaeroglobus geminatus	0	0.0118182	0.0357202	0	0	0.0138274	0.0109127	3	0	0.0357202	0.0102276	0.0139941		Anaeroglobus geminatus	0	0	0	0	0	0	0.00511382	0	0	0	0	0		Anaeroglobus geminatus	0	0	0.0127149	0.0112061	0	0	0
NA NA	0	0	0.0136646	0.00982439	0.0062081	0.0329065	0.00691791	4	0	0.0329065	0.0104339	0.012259		NA NA	0	0	0.0192339	0.0080604	0	0.0138274	0.00894239	3	0	0.0192339	0.00685363	0.00829794		NA NA	0	0	0.0243139	0.0117531	0	0	0.00817917	2	0	0.0243139	0.00601116	0.0101242		NA NA	0	0	0.0152579	0.0280151	0	0	0.0064324
Fretibacterium feline	0	0	0.057812	0	0.0195112	0	0	2	0	0.057812	0.0128872	0.0233514		Fretibacterium feline	0	0	0	0	0	0	0	0	0	0	0	0		Fretibacterium feline	0	0	0.0771703	0	0	0	0	1	0	0.0771703	0.0128617	0.0315046		Fretibacterium feline	0	0	0	0	0	0	0
Alloprevotella rava	0	0.0100071	0.00525563	0	0.0106424	0.035898	0.00699778	4	0	0.035898	0.0103005	0.0133648		Alloprevotella rava	0	0	0.0192339	0	0.00491703	0.0414823	0.00937352	3	0	0.0414823	0.0109389	0.016715		Alloprevotella rava	0	0	0.016914	0	0	0.0526926	0.00983703	2	0	0.0526926	0.0116011	0.0212371		Alloprevotella rava	0	0	0.0127149	0	0	0	0.00491851
Prevotella pleuritidis	0	0	0.00840901	0.0147366	0	0	0	2	0	0.0147366	0.0038576	0.00630225		Prevotella pleuritidis	0	0	0.0109908	0	0	0	0	1	0	0.0109908	0.0018318	0.00448698		Prevotella pleuritidis	0	0.00790045	0.0401708	0.0134321	0	0	0.000915902	3	0	0.0401708	0.0102506	0.0156594		Prevotella pleuritidis	0	0	0.0406876	0	0	0	0.00137385
Streptococcus mutans	0	0	0.0861924	0	0	0	0	1	0	0.0861924	0.0143654	0.0351879		Streptococcus mutans	0	0	0.0989174	0	0.0172096	0	0	2	0	0.0989174	0.0193545	0.0395809		Streptococcus mutans	0	0	0.0105713	0	0	0	0	1	0	0.0105713	0.00176188	0.0043157		Streptococcus mutans	0	0	0	0	0	0	0
Ralstonia NA	0	0	0	0	0	0	0	0	0	0	0	0		Ralstonia NA	0.0267475	0	0.0879266	0	0	0.0857301	0	3	0	0.0879266	0.0334007	0.0426674		Ralstonia NA	0	0	0	0	0	0	0	0	0	0	0	0		Ralstonia NA	0.00570679	0	0.0305157	0	0	0	0
Prevotella maculosa	0.0199196	0	0.0315338	0	0.0744971	0	0	3	0	0.0744971	0.0209918	0.0293158		Prevotella maculosa	0.0386353	0	0	0	0	0	0.00342887	1	0	0.0386353	0.00643921	0.0157728		Prevotella maculosa	0	0	0	0	0	0	0	0	0	0	0	0		Prevotella maculosa	0	0	0	0	0	0	0
Erysipelotrichaceae_UCG-006 NA	0	0.0144547	0	0	0.0407961	0.0279207	0.00403344	3	0	0.0407961	0.0138619	0.01732		Erysipelotrichaceae_UCG-006 NA	0.0594389	0.0206819	0	0	0	0.0165929	0.0141583	3	0	0.0594389	0.016119	0.0231393		Erysipelotrichaceae_UCG-006 NA	0	0.00493778	0	0	0	0.0087821	0.011322	2	0	0.0087821	0.00228665	0.00374525		Erysipelotrichaceae_UCG-006 NA	0	0	0	0	0	0	0
Anaeroglobus NA	0	0	0.0672721	0.00491219	0.0168505	0	0	3	0	0.0672721	0.0148391	0.0265044		Anaeroglobus NA	0	0	0.109908	0	0.0172096	0	0.00732591	2	0	0.109908	0.0211863	0.0440064		Anaeroglobus NA	0	0	0.0126855	0	0.00491294	0	0.00611943	2	0	0.0126855	0.00293308	0.00516608		Anaeroglobus NA	0	0	0	0	0	0	0
Clostridiales_Family_XIII_UCG-001 NA	0.0099598	0.022238	0.0304827	0	0.0150768	0	0	4	0	0.0304827	0.0129596	0.0121863		Clostridiales_Family_XIII_UCG-001 NA	0.0118878	0.0325001	0.0274771	0	0	0	0.011318	3	0	0.0325001	0.0119775	0.014777		Clostridiales_Family_XIII_UCG-001 NA	0.00334713	0.00592534	0.0147998	0.00671603	0	0	0.0116029	4	0	0.0147998	0.00513138	0.00552205		Clostridiales_Family_XIII_UCG-001 NA	0	0	0	0	0	0	0.00423926
Actinomyces naeslundii	0	0	0	0	0	0	0	0	0	0	0	0		Actinomyces naeslundii	0	0	0	0	0	0	0	0	0	0	0	0		Actinomyces naeslundii	0.0468598	0	0	0	0	0	0	1	0	0.0468598	0.00780997	0.0191304		Actinomyces naeslundii	0	0	0	0	0.0415941	0	0
Escherichia/Shigella NA	0	0	0.0126135	0	0	0	0	1	0	0.0126135	0.00210225	0.00514945		Escherichia/Shigella NA	0	0	0	0	0	0	0	0	0	0	0	0		Escherichia/Shigella NA	0	0	0.0380566	0.0554072	0.0373384	0.0562054	0	4	0	0.0562054	0.0311679	0.025467		Escherichia/Shigella NA	0	0	0	0	0	0	0
Staphylococcus NA	0	0.00667141	0.0241759	0	0	0.0518527	0	3	0	0.0518527	0.0137833	0.0208701		Staphylococcus NA	0	0	0	0	0	0.0276549	0.00295061	1	0	0.0276549	0.00460914	0.0112901		Staphylococcus NA	0.00446284	0	0.00211425	0	0	0	0.00105713	2	0	0.00446284	0.00109618	0.0018535		Staphylococcus NA	0.014267	0	0.00762893	0.00280151	0	0	0.00147484
Actinomyces pacaensis	0	0	0	0	0.0594203	0	0	1	0	0.0594203	0.00990339	0.0242583		Actinomyces pacaensis	0	0	0	0	0.0540873	0	0	1	0	0.0540873	0.00901455	0.022081		Actinomyces pacaensis	0	0	0	0	0.0235821	0	0	1	0	0.0235821	0.00393035	0.00962736		Actinomyces pacaensis	0	0	0	0	0.0233967	0	0
Olsenella uli	0	0	0.0441473	0	0	0.0199434	0	2	0	0.0441473	0.0106818	0.0182325		Olsenella uli	0	0	0.153872	0	0	0.0138274	0.00534089	2	0	0.153872	0.0279498	0.0619362		Olsenella uli	0	0	0.00951414	0	0	0	0.00267045	1	0	0.00951414	0.00158569	0.00388413		Olsenella uli	0	0	0.0178008	0	0	0	0
Phocaeicola abscessus	0	0	0.0199714	0.00491219	0	0.0109688	0	3	0	0.0199714	0.00597541	0.00811258		Phocaeicola abscessus	0	0	0.145628	0	0	0.0248894	0.0054438	2	0	0.145628	0.0284196	0.058277		Phocaeicola abscessus	0	0	0.0116284	0	0	0	0.0027219	1	0	0.0116284	0.00193807	0.00474727		Phocaeicola abscessus	0	0	0.0305157	0	0	0	0
F0332 NA	0.0181087	0	0	0.0122805	0.0186243	0.0309122	0.00781753	4	0	0.0309122	0.013321	0.0119706		F0332 NA	0.0178317	0	0.0109908	0.0053736	0.0122926	0.0193584	0.0121256	5	0	0.0193584	0.0109745	0.00736014		F0332 NA	0	0	0	0.00671603	0.00196518	0	0.00916732	2	0	0.00671603	0.00144687	0.00269839		F0332 NA	0	0	0	0	0	0	0
Actinomyces massiliensis	0	0.0433642	0.0199714	0	0	0.011966	0	3	0	0.0433642	0.0125503	0.0171898		Actinomyces massiliensis	0	0	0.0439633	0	0	0.0248894	0.00962402	2	0	0.0439633	0.0114754	0.0187731		Actinomyces massiliensis	0	0.0306143	0	0	0	0	0.00481201	1	0	0.0306143	0.00510238	0.0124982		Actinomyces massiliensis	0	0	0	0	0	0	0
Prevotella saccharolytica	0.00633805	0	0.0136646	0.00859634	0.0638547	0	0	4	0	0.0638547	0.015409	0.0243047		Prevotella saccharolytica	0	0	0	0	0	0	0.00207249	0	0	0	0	0		Prevotella saccharolytica	0	0	0	0	0	0.00702568	0	1	0	0.00702568	0.00117095	0.00286822		Prevotella saccharolytica	0	0	0	0	0	0	0
Mesorhizobium NA	0	0	0	0	0	0	0	0	0	0	0	0		Mesorhizobium NA	0.0208036	0	0.0357202	0	0.00737554	0.0801991	0	4	0	0.0801991	0.0240164	0.0307711		Mesorhizobium NA	0	0	0	0	0	0	0	0	0	0	0	0		Mesorhizobium NA	0.00856018	0	0.0279727	0	0	0.00604047	0
Slackia exigua	0	0	0.0378406	0	0.0106424	0.0029915	0	3	0	0.0378406	0.00857909	0.0149165		Slackia exigua	0.053495	0	0.0631972	0	0	0	0.0054534	2	0	0.0631972	0.0194487	0.0302856		Slackia exigua	0	0	0.0116284	0	0	0	0.0027267	1	0	0.0116284	0.00193807	0.00474727		Slackia exigua	0	0	0.0101719	0	0	0	0
NA NA	0.0226359	0.0211261	0	0	0.0115293	0.00698018	0.00669668	4	0	0.0226359	0.0103786	0.00994037		NA NA	0.0178317	0.00886368	0	0	0.0516288	0	0.00940203	3	0	0.0516288	0.013054	0.0201971		NA NA	0.00334713	0	0	0	0.00294777	0.00702568	0.00794468	3	0	0.00702568	0.0022201	0.00281708		NA NA	0	0	0	0	0	0	0.00111005
Alysiella NA	0.0226359	0	0	0	0	0.0349009	0	2	0	0.0349009	0.00958946	0.0153539		Alysiella NA	0.056467	0	0	0	0	0	0	1	0	0.056467	0.00941116	0.0230525		Alysiella NA	0.0145042	0	0	0	0	0	0	1	0	0.0145042	0.00241737	0.00592133		Alysiella NA	0	0	0	0	0	0	0
Peptostreptococcus NA	0	0	0	0	0.0540991	0	0	1	0	0.0540991	0.00901652	0.0220859		Peptostreptococcus NA	0	0	0	0	0	0	0	0	0	0	0	0		Peptostreptococcus NA	0	0	0	0	0	0	0	0	0	0	0	0		Peptostreptococcus NA	0	0	0	0	0	0	0
Bacteroides NA	0.00543262	0	0.0189203	0.00491219	0.00975558	0	0.00208463	4	0	0.0189203	0.00650345	0.00711368		Bacteroides NA	0	0	0	0	0	0	0.00312694	0	0	0	0	0		Bacteroides NA	0	0	0.0190283	0.0302221	0.0117911	0	0	3	0	0.0302221	0.0101736	0.0125974		Bacteroides NA	0	0	0	0	0	0	0
Lachnoanaerobaculum umeaense	0	0	0	0	0	0.0249292	0	1	0	0.0249292	0.00415487	0.0101773		Lachnoanaerobaculum umeaense	0	0	0	0	0	0	0	0	0	0	0	0		Lachnoanaerobaculum umeaense	0	0	0	0	0	0	0	0	0	0	0	0		Lachnoanaerobaculum umeaense	0	0	0	0	0	0.0634249	0
Prevotella intermedia	0.0117707	0.00778331	0	0.0122805	0.0062081	0	0	4	0	0.0122805	0.00634043	0.00542722		Prevotella intermedia	0.0178317	0	0	0	0	0	0.00437542	1	0	0.0178317	0.00297194	0.00727975		Prevotella intermedia	0.00892568	0.00395023	0	0.0117531	0	0	0.00346109	3	0	0.0117531	0.00410483	0.0051441		Prevotella intermedia	0	0	0	0	0	0	0.00148597
Simonsiella NA	0.0778675	0	0	0	0	0.00199434	0	2	0	0.0778675	0.0133103	0.0316365		Simonsiella NA	0	0	0	0	0	0	0	0	0	0	0	0		Simonsiella NA	0	0	0	0	0	0	0	0	0	0	0	0		Simonsiella NA	0	0	0	0	0	0	0
Peptoanaerobacter stomatis	0	0	0.0115624	0	0.00975558	0	0	2	0	0.0115624	0.003553	0.00553385		Peptoanaerobacter stomatis	0	0	0.0274771	0	0.0270436	0	0.00169009	2	0	0.0274771	0.00908678	0.0140779		Peptoanaerobacter stomatis	0	0	0.00528564	0	0	0	0.000845045	1	0	0.00528564	0.000880939	0.00215785		Peptoanaerobacter stomatis	0	0	0	0	0	0	0
Akkermansia muciniphila	0.00814893	0	0	0	0.00177374	0	0	2	0	0.00814893	0.00165378	0.0032601		Akkermansia muciniphila	0	0	0	0	0	0	0	0	0	0	0	0		Akkermansia muciniphila	0	0	0.0211425	0.0470122	0.0275125	0	0	3	0	0.0470122	0.0159445	0.0194356		Akkermansia muciniphila	0	0	0	0	0	0	0
Prevotella enoeca	0	0	0	0	0.0257193	0.023932	0	2	0	0.0257193	0.00827521	0.0128324		Prevotella enoeca	0	0	0	0	0.0122926	0.0138274	0.00157857	2	0	0.0138274	0.00435333	0.0067616		Prevotella enoeca	0	0	0	0	0	0	0	0	0	0	0	0		Prevotella enoeca	0	0	0	0	0	0	0
Actinomyces oris	0	0	0.0882947	0	0	0	0	1	0	0.0882947	0.0147158	0.0360461		Actinomyces oris	0	0	0	0	0	0	0	0	0	0	0	0		Actinomyces oris	0	0	0	0	0	0	0	0	0	0	0	0		Actinomyces oris	0	0	0	0	0	0	0
Howardella NA	0	0	0.0157669	0	0.00709497	0.00598301	0	3	0	0.0157669	0.00480748	0.00626193		Howardella NA	0	0	0.0109908	0	0	0	0.0021594	1	0	0.0109908	0.0018318	0.00448698		Howardella NA	0	0	0.0200854	0	0	0	0	1	0	0.0200854	0.00334757	0.00819984		Howardella NA	0	0.0106712	0.0330587	0	0	0	0
Gardnerella vaginalis	0	0	0.0315338	0	0	0	0	1	0	0.0315338	0.00525563	0.0128736		Gardnerella vaginalis	0	0	0.0522064	0	0	0	0	1	0	0.0522064	0.00870107	0.0213132		Gardnerella vaginalis	0	0	0.0179712	0	0	0	0	1	0	0.0179712	0.00299519	0.0073367		Gardnerella vaginalis	0	0	0.0254298	0	0	0	0
Prevotella dentalis	0	0	0.0178692	0	0	0	0	1	0	0.0178692	0.00297819	0.00729505		Prevotella dentalis	0	0	0.0274771	0	0	0	0	1	0	0.0274771	0.00457951	0.0112175		Prevotella dentalis	0	0	0.0295996	0	0	0	0	1	0	0.0295996	0.00493326	0.012084		Prevotella dentalis	0	0	0	0	0	0	0
NA NA	0.0135815	0.00555951	0	0	0.00266061	0.0029915	0	4	0	0.0135815	0.00413219	0.00507827		NA NA	0.0178317	0	0	0	0	0	0.00264928	1	0	0.0178317	0.00297194	0.00727975		NA NA	0.0167357	0.00395023	0	0	0	0	0.00132464	2	0	0.0167357	0.00344765	0.00669879		NA NA	0	0	0	0	0	0	0
Blvii28_wastewater-sludge_group NA	0.0135815	0.0311333	0	0	0	0.00598301	0	3	0	0.0311333	0.00844963	0.0123382		Blvii28_wastewater-sludge_group NA	0.0148597	0.0236365	0	0	0	0.0138274	0.00721632	3	0	0.0236365	0.0087206	0.010143		Blvii28_wastewater-sludge_group NA	0.00557855	0	0	0	0	0	0.00639744	1	0	0.00557855	0.000929759	0.00227743		Blvii28_wastewater-sludge_group NA	0	0	0	0	0	0	0
Actinobacillus NA	0.0099598	0	0	0.0159646	0.00532122	0.00797734	0.0022602	4	0	0.0159646	0.00653717	0.00615814		Actinobacillus NA	0	0	0	0	0	0	0.00240771	0	0	0	0	0		Actinobacillus NA	0.00334713	0	0	0.0167901	0.00196518	0	0	3	0	0.0167901	0.00368373	0.00656586		Actinobacillus NA	0	0	0	0	0	0	0
Treponema maltophilum	0	0	0.0189203	0	0.0319273	0	0	2	0	0.0319273	0.00847461	0.013758		Treponema maltophilum	0	0	0	0	0.00983405	0.0193584	0.0016675	2	0	0.0193584	0.00486541	0.00811694		Treponema maltophilum	0	0	0	0	0	0	0	0	0	0	0	0		Treponema maltophilum	0	0	0	0	0	0	0
Bifidobacterium longum	0	0	0.0262782	0	0	0	0	1	0	0.0262782	0.0043797	0.010728		Bifidobacterium longum	0	0	0.0549541	0	0	0	0	1	0	0.0549541	0.00915902	0.0224349		Bifidobacterium longum	0	0	0	0	0	0	0	0	0	0	0	0		Bifidobacterium longum	0	0	0.0101719	0	0	0	0
Faecalibacterium prausnitzii	0	0	0.0525563	0	0.0150768	0	0	2	0	0.0525563	0.0112722	0.021105		Faecalibacterium prausnitzii	0	0	0	0	0	0	0	0	0	0	0	0		Faecalibacterium prausnitzii	0.00223142	0	0	0	0	0	0	1	0	0.00223142	0.000371903	0.000910974		Faecalibacterium prausnitzii	0	0	0	0	0	0	0
Streptococcus pneumoniae	0	0	0	0	0.0106424	0	0	1	0	0.0106424	0.00177374	0.00434476		Streptococcus pneumoniae	0.0416072	0	0	0	0	0	0	1	0	0.0416072	0.00693454	0.0169861		Streptococcus pneumoniae	0	0	0	0	0	0	0	0	0	0	0	0		Streptococcus pneumoniae	0	0	0	0	0	0	0
Dialister NA	0	0	0.0294316	0	0	0	0	1	0	0.0294316	0.00490526	0.0120154		Dialister NA	0	0	0.0494587	0	0	0	0	1	0	0.0494587	0.00824312	0.0201914		Dialister NA	0	0	0.0158569	0	0	0	0	1	0	0.0158569	0.00264282	0.00647356		Dialister NA	0	0	0	0	0	0	0
Cutibacterium NA	0	0	0.0473007	0	0	0	0	1	0	0.0473007	0.00788345	0.0193104		Cutibacterium NA	0	0	0	0	0	0	0	0	0	0	0	0		Cutibacterium NA	0	0	0.00634276	0	0	0	0	1	0	0.00634276	0.00105713	0.00258942		Cutibacterium NA	0	0	0	0	0	0	0
Alistipes putredinis	0	0	0.00840901	0	0	0	0	1	0	0.00840901	0.0014015	0.00343297		Alistipes putredinis	0	0	0	0	0	0	0	0	0	0	0	0		Alistipes putredinis	0	0	0	0.0184691	0.0255473	0.0228335	0	3	0	0.0255473	0.0111416	0.0124123		Alistipes putredinis	0	0	0	0	0	0	0
Mogibacterium NA	0	0	0	0	0.0133031	0	0	1	0	0.0133031	0.00221718	0.00543095		Mogibacterium NA	0	0	0	0.013434	0	0	0	1	0	0.013434	0.002239	0.00548441		Mogibacterium NA	0	0	0.0116284	0.0117531	0.00589553	0	0.00110859	3	0	0.0117531	0.0048795	0.00574899		Mogibacterium NA	0	0	0	0	0	0.0211416	0.00167379
NA NA	0	0.0177904	0	0.0122805	0	0	0	2	0	0.0177904	0.00501182	0.00795738		NA NA	0	0	0	0	0	0	0	0	0	0	0	0		NA NA	0	0.00296267	0	0.010074	0	0	0	2	0	0.010074	0.00217279	0.00404816		NA NA	0	0	0	0	0	0	0
Treponema refringens	0.00633805	0.0122309	0	0	0	0.0139604	0	3	0	0.0139604	0.00542155	0.00645443		Treponema refringens	0.0178317	0.00886368	0	0	0	0.0110619	0.00546466	3	0	0.0178317	0.00629288	0.00750064		Treponema refringens	0	0	0	0	0	0	0.00271078	0	0	0	0	0		Treponema refringens	0	0	0	0	0	0	0
Corynebacterium NA	0	0.00333571	0.00630676	0	0	0.0289179	0	3	0	0.0289179	0.00642672	0.0113078		Corynebacterium NA	0	0	0	0	0	0.0276549	0.00137948	1	0	0.0276549	0.00460914	0.0112901		Corynebacterium NA	0	0	0	0	0	0	0	0	0	0	0	0		Corynebacterium NA	0	0	0	0	0	0	0
Lachnospiraceae_NK4A136_group NA	0	0.0166785	0	0	0.0168505	0.00498584	0	3	0	0.0168505	0.00641915	0.00824305		Lachnospiraceae_NK4A136_group NA	0	0	0	0	0	0	0	0	0	0	0	0		Lachnospiraceae_NK4A136_group NA	0	0.00790045	0	0	0	0	0	1	0	0.00790045	0.00131674	0.00322535		Lachnospiraceae_NK4A136_group NA	0	0	0	0	0	0	0
Acholeplasma NA	0	0	0	0.0135085	0	0	0	1	0	0.0135085	0.00225142	0.00551484		Acholeplasma NA	0	0	0	0.0080604	0	0	0	1	0	0.0080604	0.0013434	0.00329064		Acholeplasma NA	0	0	0	0.00335801	0	0	0	1	0	0.00335801	0.000559669	0.0013709		Acholeplasma NA	0	0	0	0.0112061	0	0	0
Prevotella micans	0	0	0	0.025789	0	0	0	1	0	0.025789	0.00429817	0.0105283		Prevotella micans	0	0	0	0	0	0	0	0	0	0	0	0		Prevotella micans	0	0	0	0	0	0	0	0	0	0	0	0		Prevotella micans	0	0	0	0	0	0	0
Johnsonella ignava	0	0	0	0.00736829	0.0062081	0.0149575	0	3	0	0.0149575	0.00475565	0.00601435		Johnsonella ignava	0	0	0	0	0.00983405	0	0.000799332	1	0	0.00983405	0.00163901	0.00401473		Johnsonella ignava	0	0	0	0	0	0	0	0	0	0	0	0		Johnsonella ignava	0	0	0	0	0	0	0
Prevotella conceptionensis	0	0	0	0	0	0.0368952	0	1	0	0.0368952	0.0061492	0.0150624		Prevotella conceptionensis	0	0	0	0	0	0	0	0	0	0	0	0		Prevotella conceptionensis	0	0	0	0	0	0	0	0	0	0	0	0		Prevotella conceptionensis	0	0	0	0	0	0	0
Roseburia NA	0	0	0	0.00491219	0	0	0	1	0	0.00491219	0.000818699	0.0020054		Roseburia NA	0	0	0	0	0	0	0	0	0	0	0	0		Roseburia NA	0	0	0	0.010074	0	0	0	1	0	0.010074	0.00167901	0.00411271		Roseburia NA	0	0	0	0.0112061	0	0	0
Campylobacter curvus	0	0	0	0	0.0301536	0	0	1	0	0.0301536	0.0050256	0.0123102		Campylobacter curvus	0	0	0	0	0	0	0	0	0	0	0	0		Campylobacter curvus	0	0	0	0	0	0	0	0	0	0	0	0		Campylobacter curvus	0	0	0	0	0	0	0
NA NA	0	0.00667141	0	0.00736829	0	0	0	2	0	0.00736829	0.00233995	0.00363173		NA NA	0	0	0	0	0	0	0	0	0	0	0	0		NA NA	0	0	0	0	0	0.0087821	0	1	0	0.0087821	0.00146368	0.00358528		NA NA	0	0	0	0	0	0	0
Cardiobacterium NA	0.0162979	0	0	0	0.00266061	0	0	2	0	0.0162979	0.00315974	0.00652373		Cardiobacterium NA	0.0386353	0	0	0	0	0	0	1	0	0.0386353	0.00643921	0.0157728		Cardiobacterium NA	0	0	0	0	0	0	0	0	0	0	0	0		Cardiobacterium NA	0	0	0	0	0	0	0
Lactobacillus iners	0	0	0.0304827	0	0	0	0	1	0	0.0304827	0.00508045	0.0124445		Lactobacillus iners	0	0	0	0	0	0	0	0	0	0	0	0		Lactobacillus iners	0	0	0.00422851	0	0	0	0	1	0	0.00422851	0.000704751	0.00172628		Lactobacillus iners	0	0	0	0	0	0	0
Actinomyces gerencseriae	0	0	0	0	0.0283799	0	0	1	0	0.0283799	0.00472998	0.011586		Actinomyces gerencseriae	0	0	0	0	0	0	0	0	0	0	0	0		Actinomyces gerencseriae	0	0	0	0	0	0	0	0	0	0	0	0		Actinomyces gerencseriae	0	0	0	0	0	0	0
Sneathia NA	0	0	0.0115624	0	0	0	0	1	0	0.0115624	0.00192707	0.00472033		Sneathia NA	0	0	0	0	0	0	0	0	0	0	0	0		Sneathia NA	0	0	0	0	0	0	0	0	0	0	0	0		Sneathia NA	0	0	0.0127149	0	0	0	0
Serratia NA	0	0	0	0	0	0	0	0	0	0	0	0		Serratia NA	0	0	0	0	0	0	0	0	0	0	0	0		Serratia NA	0	0	0	0	0	0	0	0	0	0	0	0		Serratia NA	0	0	0	0	0.020797	0	0
Bacteroides heparinolyticus	0	0.00778331	0.00420451	0	0	0	0	2	0	0.00778331	0.00199797	0.00329565		Bacteroides heparinolyticus	0	0	0	0	0	0	0	0	0	0	0	0		Bacteroides heparinolyticus	0	0.00296267	0.00845702	0	0	0	0	2	0	0.00845702	0.00190328	0.00342239		Bacteroides heparinolyticus	0	0	0.00508595	0	0	0	0
NA NA	0	0	0	0	0	0	0	0	0	0	0	0		NA NA	0.0208036	0	0	0	0	0	0	1	0	0.0208036	0.00346727	0.00849304		NA NA	0	0	0	0	0	0	0	0	0	0	0	0		NA NA	0	0	0.0203438	0	0	0	0
NA NA	0	0	0.00630676	0	0	0	0	1	0	0.00630676	0.00105113	0.00257472		NA NA	0	0	0	0	0	0	0	0	0	0	0	0		NA NA	0	0	0	0.00671603	0	0	0	1	0	0.00671603	0.00111934	0.00274181		NA NA	0	0	0	0	0	0	0
Treponema medium	0	0	0.0105113	0	0.000886871	0	0	2	0	0.0105113	0.00189969	0.00423368		Treponema medium	0	0	0	0	0.0122926	0	0	1	0	0.0122926	0.00204876	0.00501842		Treponema medium	0	0	0	0	0	0	0	0	0	0	0	0		Treponema medium	0	0	0	0	0	0	0
NA NA	0	0	0	0.0110524	0	0	0	1	0	0.0110524	0.00184207	0.00451214		NA NA	0	0	0	0	0	0	0	0	0	0	0	0		NA NA	0	0	0	0.0167901	0	0	0	1	0	0.0167901	0.00279835	0.00685452		NA NA	0	0	0	0	0	0	0
Prevotella multiformis	0	0	0	0	0.0248324	0	0	1	0	0.0248324	0.00413873	0.0101378		Prevotella multiformis	0	0	0	0	0	0	0	0	0	0	0	0		Prevotella multiformis	0	0	0	0	0	0	0	0	0	0	0	0		Prevotella multiformis	0	0	0	0	0	0	0
Streptococcus sobrinus	0	0	0	0	0	0	0	0	0	0	0	0		Streptococcus sobrinus	0.0267475	0	0	0	0	0	0	1	0	0.0267475	0.00445792	0.0109196		Streptococcus sobrinus	0	0	0	0	0	0	0	0	0	0	0	0		Streptococcus sobrinus	0	0	0	0	0	0	0
Streptobacillus NA	0	0	0	0	0	0	0	0	0	0	0	0		Streptobacillus NA	0	0	0	0	0.0147511	0	0	1	0	0.0147511	0.00245851	0.0060221		Streptobacillus NA	0.0145042	0	0	0	0	0	0	1	0	0.0145042	0.00241737	0.00592133		Streptobacillus NA	0	0	0	0	0	0	0
Sneathia sanguinegens	0	0	0	0	0	0	0	0	0	0	0	0		Sneathia sanguinegens	0	0	0	0	0	0	0	0	0	0	0	0		Sneathia sanguinegens	0	0	0	0	0	0	0	0	0	0	0	0		Sneathia sanguinegens	0	0	0.0152579	0	0	0	0
Eggerthia catenaformis	0	0	0	0	0	0	0	0	0	0	0	0		Eggerthia catenaformis	0	0	0	0	0	0	0	0	0	0	0	0		Eggerthia catenaformis	0	0	0	0	0	0	0	0	0	0	0	0		Eggerthia catenaformis	0	0	0	0	0	0	0
Mycoplasma salivarium	0	0	0.00315338	0.00491219	0	0	0	2	0	0.00491219	0.00134426	0.00215551		Mycoplasma salivarium	0	0	0	0	0	0	0	0	0	0	0	0		Mycoplasma salivarium	0	0	0.00739989	0	0	0	0	1	0	0.00739989	0.00123332	0.00302099		Mycoplasma salivarium	0	0	0.0127149	0	0	0	0
Leptotrichia trevisanii	0.0226359	0	0	0	0	0	0	1	0	0.0226359	0.00377265	0.00924107		Leptotrichia trevisanii	0	0	0	0	0	0	0	0	0	0	0	0		Leptotrichia trevisanii	0	0	0	0	0	0	0	0	0	0	0	0		Leptotrichia trevisanii	0	0	0	0	0	0	0
Pseudopropionibacterium propionicum	0	0	0.00946014	0.00736829	0.00443435	0	0	3	0	0.00946014	0.0035438	0.00419758		Pseudopropionibacterium propionicum	0	0	0	0	0	0	0	0	0	0	0	0		Pseudopropionibacterium propionicum	0	0	0	0	0.00196518	0	0	1	0	0.00196518	0.00032753	0.00080228		Pseudopropionibacterium propionicum	0	0	0	0	0	0	0
Agathobacter NA	0	0	0.00630676	0	0	0.00698018	0	2	0	0.00698018	0.00221449	0.00343728		Agathobacter NA	0	0	0	0	0	0	0	0	0	0	0	0		Agathobacter NA	0	0	0	0	0.0088433	0	0	1	0	0.0088433	0.00147388	0.00361026		Agathobacter NA	0	0	0	0	0	0	0
Ruminococcus NA	0	0	0.00525563	0	0	0.00797734	0	2	0	0.00797734	0.0022055	0.00352348		Ruminococcus NA	0	0	0	0	0	0	0	0	0	0	0	0		Ruminococcus NA	0	0.00790045	0	0	0	0	0	1	0	0.00790045	0.00131674	0.00322535		Ruminococcus NA	0	0	0	0	0	0	0
Kocuria NA	0	0	0.0210225	0	0	0	0	1	0	0.0210225	0.00350376	0.00858241		Kocuria NA	0	0	0	0	0	0	0	0	0	0	0	0		Kocuria NA	0	0	0	0	0	0	0	0	0	0	0	0		Kocuria NA	0	0	0	0	0	0	0
Bacteroides vulgatus	0	0	0	0	0	0	0	0	0	0	0	0		Bacteroides vulgatus	0	0	0	0	0	0	0	0	0	0	0	0		Bacteroides vulgatus	0	0	0	0	0.0117911	0.0140514	0	2	0	0.0140514	0.00430707	0.00671066		Bacteroides vulgatus	0	0	0	0	0	0	0
Flexilinea NA	0	0	0	0	0	0.00997168	0	1	0	0.00997168	0.00166195	0.00407092		Flexilinea NA	0	0	0	0	0	0	0	0	0	0	0	0		Flexilinea NA	0	0	0	0	0	0	0	0	0	0	0	0		Flexilinea NA	0	0	0	0	0	0	0
CAG-352 NA	0	0	0.00840901	0	0.00266061	0.00498584	0	3	0	0.00840901	0.00267591	0.00345502		CAG-352 NA	0	0	0	0	0	0	0	0	0	0	0	0		CAG-352 NA	0.00334713	0	0	0	0	0	0	1	0	0.00334713	0.000557855	0.00136646		CAG-352 NA	0	0	0	0	0	0	0
Conchiformibius NA	0.0153924	0	0	0.0024561	0	0	0	2	0	0.0153924	0.00297475	0.00616221		Conchiformibius NA	0	0	0	0	0	0	0	0	0	0	0	0		Conchiformibius NA	0	0	0	0	0	0	0	0	0	0	0	0		Conchiformibius NA	0	0	0	0	0	0	0
NA NA	0	0	0	0	0.0133031	0	0	1	0	0.0133031	0.00221718	0.00543095		NA NA	0	0	0	0	0	0	0	0	0	0	0	0		NA NA	0	0	0	0	0.00294777	0	0	1	0	0.00294777	0.000491294	0.00120342		NA NA	0	0	0	0	0	0	0
Carnobacterium NA	0	0	0	0	0	0	0	0	0	0	0	0		Carnobacterium NA	0	0	0	0	0	0	0	0	0	0	0	0		Carnobacterium NA	0	0	0	0	0	0	0	0	0	0	0	0		Carnobacterium NA	0	0	0	0	0	0	0
NA NA	0	0	0	0.0159646	0	0.00398867	0	2	0	0.0159646	0.00332555	0.00639411		NA NA	0	0	0	0	0	0	0	0	0	0	0	0		NA NA	0	0	0	0	0	0	0	0	0	0	0	0		NA NA	0	0	0	0	0	0	0
Blautia NA	0	0	0.0136646	0	0.00266061	0	0	2	0	0.0136646	0.00272088	0.00546594		Blautia NA	0	0	0	0	0	0	0	0	0	0	0	0		Blautia NA	0	0	0	0	0	0	0	0	0	0	0	0		Blautia NA	0	0	0	0	0	0	0
Klebsiella NA	0	0	0	0	0	0	0	0	0	0	0	0		Klebsiella NA	0	0	0	0	0	0	0	0	0	0	0	0		Klebsiella NA	0	0	0	0	0	0.0281027	0	1	0	0.0281027	0.00468379	0.0114729		Klebsiella NA	0	0	0	0	0	0	0
Pseudopropionibacterium rubrum	0.00724349	0	0	0	0	0	0	1	0	0.00724349	0.00120725	0.00295714		Pseudopropionibacterium rubrum	0	0	0	0	0	0	0	0	0	0	0	0		Pseudopropionibacterium rubrum	0.00780997	0	0	0	0	0	0	1	0	0.00780997	0.00130166	0.00318841		Pseudopropionibacterium rubrum	0	0	0	0	0	0	0
Bacteroides massiliensis	0	0	0	0	0	0	0	0	0	0	0	0		Bacteroides massiliensis	0	0	0	0	0	0	0	0	0	0	0	0		Bacteroides massiliensis	0	0	0.0105713	0	0.00491294	0	0	2	0	0.0105713	0.0025807	0.00438015		Bacteroides massiliensis	0	0	0	0	0	0	0
NA NA	0.00362174	0	0	0	0	0.0109688	0	2	0	0.0109688	0.00243177	0.0044261		NA NA	0	0	0	0	0	0	0	0	0	0	0	0		NA NA	0	0	0	0	0	0	0	0	0	0	0	0		NA NA	0	0	0	0	0	0	0
Delftia NA	0	0	0	0	0	0	0	0	0	0	0	0		Delftia NA	0	0	0	0	0	0	0	0	0	0	0	0		Delftia NA	0	0	0	0	0	0	0	0	0	0	0	0		Delftia NA	0.00570679	0	0	0	0	0	0
Treponema pectinovorum	0	0	0	0	0.0062081	0.00398867	0	2	0	0.0062081	0.00169946	0.00272474		Treponema pectinovorum	0	0	0	0	0	0	0	0	0	0	0	0		Treponema pectinovorum	0	0	0	0	0	0	0	0	0	0	0	0		Treponema pectinovorum	0	0	0.00762893	0	0	0	0
NA NA	0.00724349	0	0	0	0	0	0	1	0	0.00724349	0.00120725	0.00295714		NA NA	0	0	0	0	0	0	0	0	0	0	0	0		NA NA	0	0	0.00528564	0	0	0	0	1	0	0.00528564	0.000880939	0.00215785		NA NA	0	0	0	0	0	0	0
Bacteroides uniformis	0	0	0	0	0	0	0	0	0	0	0	0		Bacteroides uniformis	0	0	0	0	0	0	0	0	0	0	0	0		Bacteroides uniformis	0	0	0	0	0.0127737	0	0	1	0	0.0127737	0.00212894	0.00521482		Bacteroides uniformis	0	0	0	0	0	0	0
NA NA	0	0	0.00525563	0	0.00709497	0	0	2	0	0.00709497	0.00205843	0.00324152		NA NA	0	0	0	0	0	0	0	0	0	0	0	0		NA NA	0	0	0	0	0	0	0	0	0	0	0	0		NA NA	0	0	0	0	0	0	0
Hydrotalea flava	0	0	0	0	0	0	0	0	0	0	0	0		Hydrotalea flava	0	0	0.0109908	0	0	0	0	1	0	0.0109908	0.0018318	0.00448698		Hydrotalea flava	0	0	0	0	0	0	0	0	0	0	0	0		Hydrotalea flava	0	0	0	0	0	0	0
Floricoccus NA	0	0	0	0	0	0	0	0	0	0	0	0		Floricoccus NA	0	0	0	0	0	0	0	0	0	0	0	0		Floricoccus NA	0	0	0	0	0	0	0	0	0	0	0	0		Floricoccus NA	0	0	0.0279727	0	0	0	0
Roseburia inulinivorans	0	0	0	0	0	0	0	0	0	0	0	0		Roseburia inulinivorans	0	0	0	0	0	0	0	0	0	0	0	0		Roseburia inulinivorans	0	0	0.0116284	0	0	0	0	1	0	0.0116284	0.00193807	0.00474727		Roseburia inulinivorans	0	0	0	0	0	0	0
NA NA	0	0	0.00315338	0	0	0	0	1	0	0.00315338	0.000525563	0.00128736		NA NA	0	0	0	0	0	0	0	0	0	0	0	0		NA NA	0	0	0	0	0	0	0	0	0	0	0	0		NA NA	0	0	0	0.0112061	0	0	0
Klebsiella pneumoniae	0	0	0	0	0	0	0	0	0	0	0	0		Klebsiella pneumoniae	0	0	0	0	0	0	0	0	0	0	0	0		Klebsiella pneumoniae	0	0	0	0	0.0108085	0	0	1	0	0.0108085	0.00180141	0.00441254		Klebsiella pneumoniae	0	0	0	0	0	0	0
Brachybacterium NA	0	0	0.0105113	0	0	0	0	1	0	0.0105113	0.00175188	0.00429121		Brachybacterium NA	0	0	0	0	0	0	0	0	0	0	0	0		Brachybacterium NA	0	0	0	0	0	0	0	0	0	0	0	0		Brachybacterium NA	0	0	0	0	0	0	0
NA NA	0	0	0	0	0	0	0	0	0	0	0	0		NA NA	0	0	0	0	0	0	0	0	0	0	0	0		NA NA	0.00669426	0.00395023	0	0	0	0	0	2	0	0.00669426	0.00177408	0.00288213		NA NA	0	0	0	0	0	0	0
Alistipes NA	0	0	0	0	0.00886871	0	0	1	0	0.00886871	0.00147812	0.00362063		Alistipes NA	0	0	0	0	0	0	0	0	0	0	0	0		Alistipes NA	0	0	0	0	0	0	0	0	0	0	0	0		Alistipes NA	0	0	0	0	0	0	0
Streptococcus massiliensis	0	0	0.00630676	0	0	0	0	1	0	0.00630676	0.00105113	0.00257472		Streptococcus massiliensis	0	0	0.0109908	0	0	0	0	1	0	0.0109908	0.0018318	0.00448698		Streptococcus massiliensis	0	0	0	0	0	0	0	0	0	0	0	0		Streptococcus massiliensis	0	0	0	0	0	0	0
Romboutsia NA	0	0	0	0	0	0.00997168	0	1	0	0.00997168	0.00166195	0.00407092		Romboutsia NA	0	0	0	0	0	0	0	0	0	0	0	0		Romboutsia NA	0	0	0	0	0	0	0	0	0	0	0	0		Romboutsia NA	0	0	0	0	0	0	0
Acinetobacter lwoffii	0	0	0	0	0.00886871	0	0	1	0	0.00886871	0.00147812	0.00362063		Acinetobacter lwoffii	0	0	0	0	0	0	0	0	0	0	0	0		Acinetobacter lwoffii	0	0	0	0	0	0	0	0	0	0	0	0		Acinetobacter lwoffii	0	0	0	0	0	0	0
Mycoplasma orale	0	0.00333571	0	0	0	0	0	1	0	0.00333571	0.000555951	0.0013618		Mycoplasma orale	0	0	0	0	0	0	0	0	0	0	0	0		Mycoplasma orale	0	0	0	0	0	0	0	0	0	0	0	0		Mycoplasma orale	0	0	0	0	0	0	0
Pseudoramibacter alactolyticus	0	0	0.00210225	0	0	0	0	1	0	0.00210225	0.000350376	0.000858241		Pseudoramibacter alactolyticus	0	0	0	0	0	0	0	0	0	0	0	0		Pseudoramibacter alactolyticus	0	0	0	0	0	0	0	0	0	0	0	0		Pseudoramibacter alactolyticus	0	0	0	0	0	0	0
UCG-002 NA	0	0	0.00315338	0	0	0	0	1	0	0.00315338	0.000525563	0.00128736		UCG-002 NA	0	0	0	0	0	0	0	0	0	0	0	0		UCG-002 NA	0	0	0	0	0.00589553	0	0	1	0	0.00589553	0.000982589	0.00240684		UCG-002 NA	0	0	0	0	0	0	0
Subdoligranulum variabile	0	0	0.00630676	0	0.00266061	0	0	2	0	0.00630676	0.00149456	0.00258657		Subdoligranulum variabile	0	0	0	0	0	0	0	0	0	0	0	0		Subdoligranulum variabile	0	0	0	0	0	0	0	0	0	0	0	0		Subdoligranulum variabile	0	0	0	0	0	0	0
Bifidobacterium NA	0	0	0	0	0	0	0	0	0	0	0	0		Bifidobacterium NA	0	0	0	0	0	0	0	0	0	0	0	0		Bifidobacterium NA	0	0	0.00317138	0	0	0.0087821	0	2	0	0.0087821	0.00199225	0.00356002		Bifidobacterium NA	0	0	0	0	0	0	0
NA NA	0	0	0.00315338	0	0	0	0	1	0	0.00315338	0.000525563	0.00128736		NA NA	0	0	0	0	0	0	0	0	0	0	0	0		NA NA	0.00223142	0	0	0	0	0	0	1	0	0.00223142	0.000371903	0.000910974		NA NA	0	0	0	0	0	0	0
Coprococcus eutactus	0	0	0.00840901	0	0	0	0	1	0	0.00840901	0.0014015	0.00343297		Coprococcus eutactus	0	0	0	0	0	0	0	0	0	0	0	0		Coprococcus eutactus	0	0	0	0	0	0	0	0	0	0	0	0		Coprococcus eutactus	0	0	0	0	0	0	0
Mogibacterium diversum	0	0	0	0	0	0	0	0	0	0	0	0		Mogibacterium diversum	0	0	0	0	0	0.0221239	0	1	0	0.0221239	0.00368732	0.00903204		Mogibacterium diversum	0	0	0	0	0	0	0	0	0	0	0	0		Mogibacterium diversum	0	0	0	0	0	0	0
Bacteroides clarus	0	0	0.00420451	0	0.00266061	0	0	2	0	0.00420451	0.00114419	0.00183857		Bacteroides clarus	0	0	0	0	0	0	0	0	0	0	0	0		Bacteroides clarus	0	0	0	0	0	0	0	0	0	0	0	0		Bacteroides clarus	0	0	0	0	0	0	0
NA NA	0	0	0	0	0	0	0	0	0	0	0	0		NA NA	0	0	0	0	0	0	0	0	0	0	0	0		NA NA	0	0	0	0	0	0	0	0	0	0	0	0		NA NA	0	0	0	0	0	0	0
Staphylococcus epidermidis	0	0	0	0	0	0	0	0	0	0	0	0		Staphylococcus epidermidis	0	0	0	0	0	0	0	0	0	0	0	0		Staphylococcus epidermidis	0	0	0	0	0	0	0	0	0	0	0	0		Staphylococcus epidermidis	0	0	0	0	0	0	0
Christensenellaceae_R-7_group NA	0	0	0.00735789	0	0	0	0	1	0	0.00735789	0.00122631	0.00300385		Christensenellaceae_R-7_group NA	0	0	0	0	0	0	0	0	0	0	0	0		Christensenellaceae_R-7_group NA	0	0	0	0	0	0	0	0	0	0	0	0		Christensenellaceae_R-7_group NA	0	0	0	0	0	0	0
Blautia obeum	0	0	0.00735789	0	0	0	0	1	0	0.00735789	0.00122631	0.00300385		Blautia obeum	0	0	0	0	0	0	0	0	0	0	0	0		Blautia obeum	0	0	0	0	0	0	0	0	0	0	0	0		Blautia obeum	0	0	0	0	0	0	0
Dorea longicatena	0	0	0.00525563	0	0.00177374	0	0	2	0	0.00525563	0.00117156	0.00212285		Dorea longicatena	0	0	0	0	0	0	0	0	0	0	0	0		Dorea longicatena	0	0	0	0	0	0	0	0	0	0	0	0		Dorea longicatena	0	0	0	0	0	0	0
NA NA	0	0	0	0	0.00177374	0	0	1	0	0.00177374	0.000295624	0.000724127		NA NA	0	0	0	0	0	0	0	0	0	0	0	0		NA NA	0	0	0	0	0.00196518	0.00526926	0	2	0	0.00526926	0.00120574	0.00214029		NA NA	0	0	0	0	0	0	0
Propionivibrio NA	0	0	0.00525563	0	0	0.00199434	0	2	0	0.00525563	0.00120833	0.00213723		Propionivibrio NA	0	0	0	0	0	0	0	0	0	0	0	0		Propionivibrio NA	0	0	0	0	0	0	0	0	0	0	0	0		Propionivibrio NA	0	0	0	0	0	0	0
Haemophilus influenzae	0	0.00778331	0	0	0	0	0	1	0	0.00778331	0.00129722	0.00317752		Haemophilus influenzae	0	0	0	0	0	0	0	0	0	0	0	0		Haemophilus influenzae	0	0	0	0	0	0	0	0	0	0	0	0		Haemophilus influenzae	0	0	0	0	0	0	0
Lawsonella clevelandensis	0	0.00667141	0	0	0	0	0	1	0	0.00667141	0.0011119	0.00272359		Lawsonella clevelandensis	0	0	0	0	0	0	0	0	0	0	0	0		Lawsonella clevelandensis	0	0	0	0	0	0	0	0	0	0	0	0		Lawsonella clevelandensis	0	0	0	0	0	0	0
Bacteroides coprocola	0	0	0	0	0	0	0	0	0	0	0	0		Bacteroides coprocola	0	0	0	0	0	0	0	0	0	0	0	0		Bacteroides coprocola	0	0	0.00634276	0	0	0	0	1	0	0.00634276	0.00105713	0.00258942		Bacteroides coprocola	0	0	0	0	0	0	0
Prevotella marshii	0	0	0	0	0.00354748	0	0	1	0	0.00354748	0.000591247	0.00144825		Prevotella marshii	0	0	0.00549541	0	0	0	0	1	0	0.00549541	0.000915902	0.00224349		Prevotella marshii	0	0	0	0	0	0	0	0	0	0	0	0		Prevotella marshii	0	0	0	0	0	0	0
Prevotella timonensis	0	0	0	0	0	0	0	0	0	0	0	0		Prevotella timonensis	0	0	0	0	0	0	0	0	0	0	0	0		Prevotella timonensis	0	0	0	0	0	0	0	0	0	0	0	0		Prevotella timonensis	0	0	0.0152579	0	0	0	0
Enterococcus NA	0	0	0	0	0	0	0	0	0	0	0	0		Enterococcus NA	0	0	0	0	0	0	0	0	0	0	0	0		Enterococcus NA	0	0	0	0	0	0	0	0	0	0	0	0		Enterococcus NA	0	0	0	0	0	0	0
NA NA	0	0.00444761	0	0	0.00177374	0	0	2	0	0.00444761	0.00103689	0.0018153		NA NA	0	0	0	0	0	0	0	0	0	0	0	0		NA NA	0	0	0	0	0	0	0	0	0	0	0	0		NA NA	0	0	0	0	0	0	0
NA NA	0	0.00667141	0	0	0	0	0	1	0	0.00667141	0.0011119	0.00272359		NA NA	0	0	0	0	0	0	0	0	0	0	0	0		NA NA	0	0	0	0	0	0	0	0	0	0	0	0		NA NA	0	0	0	0	0	0	0
Bifidobacterium breve	0	0	0.00525563	0	0	0	0	1	0	0.00525563	0.000875939	0.0021456		Bifidobacterium breve	0	0	0	0	0	0	0	0	0	0	0	0		Bifidobacterium breve	0	0	0	0	0	0	0	0	0	0	0	0		Bifidobacterium breve	0	0	0	0	0	0	0
Collinsella aerofaciens	0	0	0	0	0.00177374	0	0	1	0	0.00177374	0.000295624	0.000724127		Collinsella aerofaciens	0	0	0	0	0	0	0	0	0	0	0	0		Collinsella aerofaciens	0	0	0	0	0.00294777	0	0	1	0	0.00294777	0.000491294	0.00120342		Collinsella aerofaciens	0	0	0	0	0	0	0
Barnesiella intestinihominis	0	0	0	0	0	0	0	0	0	0	0	0		Barnesiella intestinihominis	0	0	0	0	0	0	0	0	0	0	0	0		Barnesiella intestinihominis	0	0	0	0	0.00491294	0	0	1	0	0.00491294	0.000818824	0.0020057		Barnesiella intestinihominis	0	0	0	0	0	0	0
NA NA	0	0	0	0	0	0	0	0	0	0	0	0		NA NA	0	0	0	0	0	0	0	0	0	0	0	0		NA NA	0	0	0	0	0	0	0	0	0	0	0	0		NA NA	0	0	0	0	0	0	0
NA NA	0	0	0	0	0	0	0	0	0	0	0	0		NA NA	0	0	0	0	0	0	0	0	0	0	0	0		NA NA	0	0	0	0.00839504	0	0	0	1	0	0.00839504	0.00139917	0.00342726		NA NA	0	0	0	0	0	0	0
Lactobacillus oris	0.00452718	0	0	0	0	0	0	1	0	0.00452718	0.00075453	0.00184821		Lactobacillus oris	0	0	0	0	0	0	0	0	0	0	0	0		Lactobacillus oris	0	0	0	0	0	0	0	0	0	0	0	0		Lactobacillus oris	0	0	0	0	0	0	0
NA NA	0.00181087	0	0	0	0	0	0	1	0	0.00181087	0.000301812	0.000739286		NA NA	0	0	0	0	0	0	0	0	0	0	0	0		NA NA	0.00334713	0	0	0	0	0	0	1	0	0.00334713	0.000557855	0.00136646		NA NA	0	0	0	0	0	0	0
Ruminococcus bromii	0	0	0	0	0	0	0	0	0	0	0	0		Ruminococcus bromii	0	0	0	0	0	0	0	0	0	0	0	0		Ruminococcus bromii	0	0	0.00528564	0	0	0	0	1	0	0.00528564	0.000880939	0.00215785		Ruminococcus bromii	0	0	0	0	0	0	0
Clostridiales_Family_XIII_AD3011_group NA	0	0	0.00525563	0	0	0	0	1	0	0.00525563	0.000875939	0.0021456		Clostridiales_Family_XIII_AD3011_group NA	0	0	0	0	0	0	0	0	0	0	0	0		Clostridiales_Family_XIII_AD3011_group NA	0	0	0	0	0	0	0	0	0	0	0	0		Clostridiales_Family_XIII_AD3011_group NA	0	0	0	0	0	0	0
Anaerococcus NA	0	0	0.00525563	0	0	0	0	1	0	0.00525563	0.000875939	0.0021456		Anaerococcus NA	0	0	0	0	0	0	0	0	0	0	0	0		Anaerococcus NA	0	0	0	0	0	0	0	0	0	0	0	0		Anaerococcus NA	0	0	0	0	0	0	0
Finegoldia NA	0	0	0	0	0	0	0	0	0	0	0	0		Finegoldia NA	0	0	0.00824312	0	0	0	0	1	0	0.00824312	0.00137385	0.00336524		Finegoldia NA	0	0	0	0	0	0	0	0	0	0	0	0		Finegoldia NA	0	0	0	0	0	0	0
Cricetibacter NA	0	0	0	0.00614024	0	0	0	1	0	0.00614024	0.00102337	0.00250674		Cricetibacter NA	0	0	0	0	0	0	0	0	0	0	0	0		Cricetibacter NA	0	0	0	0	0	0	0	0	0	0	0	0		Cricetibacter NA	0	0	0	0	0	0	0
Treponema amylovorum	0	0	0	0	0	0	0	0	0	0	0	0		Treponema amylovorum	0	0	0	0	0	0	0	0	0	0	0	0		Treponema amylovorum	0	0	0	0.00671603	0	0	0	1	0	0.00671603	0.00111934	0.00274181		Treponema amylovorum	0	0	0	0.00280151	0	0	0
Parascardovia denticolens	0	0	0	0	0	0	0	0	0	0	0	0		Parascardovia denticolens	0	0	0	0	0	0	0	0	0	0	0	0		Parascardovia denticolens	0	0	0	0	0	0	0	0	0	0	0	0		Parascardovia denticolens	0	0	0	0.0112061	0	0	0
Porphyromonas uenonis	0	0.00444761	0	0	0	0	0	1	0	0.00444761	0.000741268	0.00181573		Porphyromonas uenonis	0	0	0	0	0	0	0	0	0	0	0	0		Porphyromonas uenonis	0	0	0	0	0	0	0	0	0	0	0	0		Porphyromonas uenonis	0	0	0	0	0	0	0
Prevotellaceae_YAB2003_group NA	0	0	0	0	0	0	0	0	0	0	0	0		Prevotellaceae_YAB2003_group NA	0	0	0	0	0	0	0	0	0	0	0	0		Prevotellaceae_YAB2003_group NA	0	0	0.00211425	0	0	0	0	1	0	0.00211425	0.000352376	0.000863141		Prevotellaceae_YAB2003_group NA	0	0	0	0	0	0	0
Parabacteroides distasonis	0	0	0.00420451	0	0	0	0	1	0	0.00420451	0.000700751	0.00171648		Parabacteroides distasonis	0	0	0	0	0	0	0	0	0	0	0	0		Parabacteroides distasonis	0	0	0	0	0	0	0	0	0	0	0	0		Parabacteroides distasonis	0	0	0	0	0	0	0
Lachnospira NA	0	0	0	0	0	0	0	0	0	0	0	0		Lachnospira NA	0	0	0	0	0	0	0	0	0	0	0	0		Lachnospira NA	0	0	0	0.00671603	0	0	0	1	0	0.00671603	0.00111934	0.00274181		Lachnospira NA	0	0	0	0	0	0	0
Alkanindiges NA	0	0	0	0.0024561	0.00177374	0	0	2	0	0.0024561	0.000704973	0.00111325		Alkanindiges NA	0	0	0	0	0	0	0	0	0	0	0	0		Alkanindiges NA	0	0	0	0	0	0	0	0	0	0	0	0		Alkanindiges NA	0	0	0	0	0	0	0
Stenotrophomonas maltophilia	0	0	0	0	0	0	0	0	0	0	0	0		Stenotrophomonas maltophilia	0	0	0.0109908	0	0	0	0	1	0	0.0109908	0.0018318	0.00448698		Stenotrophomonas maltophilia	0	0	0	0	0	0	0	0	0	0	0	0		Stenotrophomonas maltophilia	0	0	0	0	0	0	0
NA NA	0	0	0	0	0	0	0	0	0	0	0	0		NA NA	0	0	0	0	0	0	0	0	0	0	0	0		NA NA	0	0	0	0.00503702	0	0	0	1	0	0.00503702	0.000839504	0.00205636		NA NA	0	0	0	0	0	0	0
Bacteroides stercoris	0	0	0	0	0	0	0	0	0	0	0	0		Bacteroides stercoris	0	0	0	0	0	0	0	0	0	0	0	0		Bacteroides stercoris	0.00334713	0	0	0	0	0	0	1	0	0.00334713	0.000557855	0.00136646		Bacteroides stercoris	0	0	0	0	0	0	0
Coprobacter NA	0	0	0	0	0.00266061	0	0	1	0	0.00266061	0.000443435	0.00108619		Coprobacter NA	0	0	0	0	0	0	0	0	0	0	0	0		Coprobacter NA	0	0	0	0	0	0	0	0	0	0	0	0		Coprobacter NA	0	0	0	0	0	0	0
Desulfovibrio NA	0	0	0	0.00368415	0	0	0	1	0	0.00368415	0.000614024	0.00150405		Desulfovibrio NA	0	0	0	0	0	0	0	0	0	0	0	0		Desulfovibrio NA	0	0	0	0	0	0	0	0	0	0	0	0		Desulfovibrio NA	0	0	0	0	0	0	0
Lactobacillus delbrueckii	0	0.00333571	0	0	0	0	0	1	0	0.00333571	0.000555951	0.0013618		Lactobacillus delbrueckii	0	0	0	0	0	0	0	0	0	0	0	0		Lactobacillus delbrueckii	0	0	0	0	0	0	0	0	0	0	0	0		Lactobacillus delbrueckii	0	0	0	0	0	0	0
NA NA	0	0.00333571	0	0	0	0	0	1	0	0.00333571	0.000555951	0.0013618		NA NA	0	0	0	0	0	0	0	0	0	0	0	0		NA NA	0	0	0	0	0	0	0	0	0	0	0	0		NA NA	0	0	0	0	0	0	0
Anaerostipes hadrus	0	0	0.00315338	0	0	0	0	1	0	0.00315338	0.000525563	0.00128736		Anaerostipes hadrus	0	0	0	0	0	0	0	0	0	0	0	0		Anaerostipes hadrus	0	0	0	0	0	0	0	0	0	0	0	0		Anaerostipes hadrus	0	0	0	0	0	0	0
NA NA	0	0	0	0	0.00266061	0	0	1	0	0.00266061	0.000443435	0.00108619		NA NA	0	0	0	0	0	0	0	0	0	0	0	0		NA NA	0	0	0	0	0	0	0	0	0	0	0	0		NA NA	0	0	0	0	0	0	0
Phascolarctobacterium succinatutens	0	0	0	0	0	0	0	0	0	0	0	0		Phascolarctobacterium succinatutens	0	0	0	0	0	0	0	0	0	0	0	0		Phascolarctobacterium succinatutens	0	0	0	0	0	0	0	0	0	0	0	0		Phascolarctobacterium succinatutens	0	0	0	0	0	0	0
Lautropia NA	0.00271631	0	0	0	0	0	0	1	0	0.00271631	0.000452718	0.00110893		Lautropia NA	0	0	0	0	0	0	0	0	0	0	0	0		Lautropia NA	0	0	0	0	0	0	0	0	0	0	0	0		Lautropia NA	0	0	0	0	0	0	0
Treponema parvum	0	0	0	0	0	0	0	0	0	0	0	0		Treponema parvum	0	0	0	0	0	0	0	0	0	0	0	0		Treponema parvum	0	0	0	0	0	0	0	0	0	0	0	0		Treponema parvum	0	0	0	0	0	0	0
NA NA	0	0	0	0	0	0	0	0	0	0	0	0		NA NA	0	0	0	0	0	0	0	0	0	0	0	0		NA NA	0	0	0.00211425	0	0	0	0	1	0	0.00211425	0.000352376	0.000863141		NA NA	0	0	0	0	0	0	0
Enterorhabdus NA	0	0	0	0	0.00177374	0	0	1	0	0.00177374	0.000295624	0.000724127		Enterorhabdus NA	0	0	0	0	0	0	0	0	0	0	0	0		Enterorhabdus NA	0	0	0	0	0	0	0	0	0	0	0	0		Enterorhabdus NA	0	0	0	0	0	0	0
Sediminibacterium salmoneum	0	0	0.00210225	0	0	0	0	1	0	0.00210225	0.000350376	0.000858241		Sediminibacterium salmoneum	0	0	0	0	0	0	0	0	0	0	0	0		Sediminibacterium salmoneum	0	0	0	0	0	0	0	0	0	0	0	0		Sediminibacterium salmoneum	0	0	0	0	0	0	0
NA NA	0	0	0	0	0.00177374	0	0	1	0	0.00177374	0.000295624	0.000724127		NA NA	0	0	0	0	0	0	0	0	0	0	0	0		NA NA	0	0	0	0	0	0	0	0	0	0	0	0		NA NA	0	0	0	0	0	0	0
Wolinella succinogenes	0	0	0	0	0	0	0	0	0	0	0	0		Wolinella succinogenes	0	0	0	0	0	0	0	0	0	0	0	0		Wolinella succinogenes	0	0	0	0	0	0	0	0	0	0	0	0		Wolinella succinogenes	0	0	0	0	0	0	0
Lactobacillus fermentum	0	0	0	0	0	0	0	0	0	0	0	0		Lactobacillus fermentum	0	0	0	0	0	0	0	0	0	0	0	0		Lactobacillus fermentum	0	0	0	0	0	0	0	0	0	0	0	0		Lactobacillus fermentum	0	0	0	0	0	0	0
NA NA	0	0	0	0	0	0	0	0	0	0	0	0		NA NA	0	0	0	0	0	0	0	0	0	0	0	0		NA NA	0	0	0.00211425	0	0	0	0	1	0	0.00211425	0.000352376	0.000863141		NA NA	0	0	0	0	0	0	0
NA NA	0	0	0	0	0	0	0	0	0	0	0	0		NA NA	0	0	0	0	0	0	0	0	0	0	0	0		NA NA	0	0	0	0.00335801	0	0	0	1	0	0.00335801	0.000559669	0.0013709		NA NA	0	0	0	0	0	0	0
NA NA	0	0	0	0	0	0	0	0	0	0	0	0		NA NA	0	0	0	0	0	0	0	0	0	0	0	0		NA NA	0	0	0.00211425	0	0	0	0	1	0	0.00211425	0.000352376	0.000863141		NA NA	0	0	0	0	0	0	0
Enhydrobacter NA	0	0	0	0	0	0	0	0	0	0	0	0		Enhydrobacter NA	0	0	0	0	0	0	0	0	0	0	0	0		Enhydrobacter NA	0	0	0	0	0	0	0	0	0	0	0	0		Enhydrobacter NA	0	0	0	0	0	0	0
NA NA	0	0	0	0	0.000886871	0	0	1	0	0.000886871	0.000147812	0.000362063		NA NA	0	0	0	0	0	0	0	0	0	0	0	0		NA NA	0	0	0	0	0	0	0	0	0	0	0	0		NA NA	0	0	0	0	0	0	0
Pseudomonas frederiksbergensis	0	0	0	0	0	0	0	0	0	0	0	0		Pseudomonas frederiksbergensis	0	0	0	0	0	0	0	0	0	0	0	0		Pseudomonas frederiksbergensis	0	0	0	0	0	0	0	0	0	0	0	0		Pseudomonas frederiksbergensis	0	0	0	0	0	0	0
[truncated: 5 more columns]

## Sheet: Genera_correlations
Rosier et al. (2021). A single dose of nitrate increases resilience against acidification derived from sugar fermentation by the oral microbiome. Corresponding authors: mira_ale@gva.es and rosier_bob@gva.es
Correlations with genera (>0.1% abundance) detected in preliminary study 3: 4h after nitrate-rich supplement and water intake (two days combined of 6 individuals = 12 measurements)
Parameter (y parameter)		Genus (x parameter)	Median abudnance 4h (%)	N	Spearman correlation	Corr. p-value	lm. p-value	Adj. Corr. p-value
Lactate 4h	pre-sucrose	Capnocytophaga	1.09533	12	-0.706294	0.0132861	0.127037	0.385262
		Stomatobaculum	0.106885	12	0.622378	0.0348001	0.000696147	0.385262
	10 min post-sucrose	Peptostreptococcus	0.215244	12	0.734266	0.0090521	0.000938068	0.327135
		Neisseria	6.14814	12	-0.699301	0.0145393	0.00559245	0.327135
		Rothia	13.6046	12	-0.601399	0.0428069	0.0428477	0.454364
pH 4h	pre-sucrose	Leptotrichia	1.0464	12	0.826902	0.000908091	0.00946088	0.0170021
		Porphyromonas	5.86837	12	0.682017	0.014559	0.00367105	0.137552
		Veillonella	5.36179	12	-0.664348	0.0184497	0.00895485	0.138373
		Lautropia	0.208986	12	0.629011	0.0284377	0.013626	0.154134
		Granulicatella	3.22987	12	0.621943	0.0308268	0.00913076	0.154134
		Atopobium	0.46644	12	-0.586605	0.0449759	0.000485995	0.202391
	10 min post-sucrose	Peptostreptococcus	0.215244	12	-0.824566	0.000966981	0.00156983	0.0435141
		Bergeyella	0.401169	12	0.736847	0.00626167	0.0175807	0.0796296
		Leptotrichia	1.0464	12	0.715794	0.00884773	0.0116445	0.0796296
		Veillonella	5.36179	12	-0.649127	0.0223697	0.00883831	0.104756
		Atopobium	0.46644	12	-0.645618	0.023353	0.000330799	0.104756
		Actinomyces	2.46154	12	-0.642109	0.0243674	0.000159579	0.104756
		Neisseria	6.14814	12	0.621056	0.0311364	0.00404832	0.116761
		Lautropia	0.208986	12	0.596495	0.0406292	0.018201	0.140639
